# Supplementary material for: A critical role of an oxygen-responsive gene for aerobic nitrogenase activity in Azotobacter vinelandii and its application to Escherichia coli
Source: Sci Rep. 2022 Mar 9;12:4182. doi: 10.1038/s41598-022-08007-4 (PMC8907163; doi:10.1038/s41598-022-08007-4)
Supplement: Supplementary file 2 — Supplementary Tables S1 - S4 . [file 41598_2022_8007_MOESM2_ESM.xlsx]

## Sheet: Table S1
	Table S1. Transcriptome analysis for the identification of genes showing oxygen concentration-dependent expression under nitrogen-fixing conditions (related to Figure 1a)
	The reads, which were quantified by EDGE-pro and normalized by edgeR, are shown.
	Locus_tag	Gene name	With a nitrogen source											Without a nitrogen source
			Read counts (5% Oxygen)				Read counts (10% Oxygen)				Read counts (20% Oxygen)			Read counts (5% Oxygen)				Read counts (10% Oxygen)				Read counts (20% Oxygen)
			rep_1	rep_2	rep_3	rep_4	rep_1	rep_2	rep_3	rep_4	rep_1	rep_2	rep_3	rep_1	rep_2	rep_3	rep_4	rep_1	rep_2	rep_3	rep_4	rep_1	rep_2	rep_3	rep_4
	AVIN_0	AVIN_0	606.485	591.684	644.34	642.974	1874.7	2034.97	2216.53	1810.14	2527.95	2617.87	2378.6	489.442	427.659	777.148	835.255	1558.81	1354.64	1439.34	1579.6	2071.98	2299.4	1886.63	2670.51
	Avin_00010	dnaA	49.0932	43.7245	56.8419	57.4273	93.3832	98.6208	81.005	98.772	130.807	155.623	132.864	49.3322	44.0827	44.35	64.5674	110.55	76.0756	94.513	81.5361	156.614	170.204	178.326	124.574
	Avin_00020	Avin_00020	23.7117	23.6674	31.0046	26.0713	39.6559	42.6866	25.4774	25.5886	56.8211	42.8437	64.743	20.5089	19.4651	18.4223	30.2231	26.9062	26.9946	25.8723	45.2978	34.1015	36.4249	40.3222	39.4379
	Avin_00030	recF	25.7155	28.0799	21.0673	35.5838	32.6202	39.7427	58.1407	37.3594	52.086	44.1038	36.0309	50.4408	21.1826	23.1984	30.9099	51.4728	35.5837	50.1606	25.8845	53.6783	45.0344	59.6315	45.0718
	Avin_00040	gyrB	81.822	77.4204	83.8716	99.0004	166.299	156.027	197.286	168.373	195.323	171.375	162.702	83.1441	80.1503	81.1945	119.518	167.287	138.04	149.426	155.954	171.771	168.217	166.4	187.799
	Avin_00050	Avin_00050	9.01712	12.0343	18.6823	9.86481	14.7111	12.5116	19.598	9.72367	7.69453	8.1907	10.6967	11.6402	18.3201	15.6931	10.3033	18.1325	14.7243	16.3682	9.70667	13.8932	13.2454	17.0376	10.642
	Avin_00060	Avin_00060	21.0399	24.4697	23.4522	14.7972	20.4676	12.5116	15.6784	11.7708	11.8377	14.4912	16.8895	12.1945	16.0301	10.9169	8.92954	14.623	12.2703	13.7282	11.0009	9.47264	16.5568	20.4451	13.146
	Avin_00070	Avin_00070	13.0247	12.4354	19.0798	11.2741	21.7468	12.5116	21.5578	12.2825	11.8377	16.3814	14.0746	6.09724	9.16004	5.45846	13.7378	9.94361	10.4297	10.5601	8.41245	10.1041	9.27179	11.9263	16.2759
	Avin_00080	hdtS	18.3682	13.2377	15.8998	10.2171	14.7111	8.09573	11.1055	22.0062	8.28641	13.2311	7.31877	10.5316	8.58753	10.9169	10.9902	12.2833	11.0432	14.2562	9.70667	14.5247	7.28498	15.3338	13.146
	Avin_00090	Avin_00090	11.3549	15.6445	15.8998	7.75092	18.5487	15.4555	15.0251	12.7943	15.9809	16.3814	23.6453	8.31441	6.29752	12.9638	14.4246	22.8118	12.8838	11.6161	14.8836	12.6302	17.219	20.4451	13.772
	Avin_00100	glyS	31.3929	43.3233	52.0719	32.7653	33.2598	25.7592	27.4372	32.2416	43.7996	44.7338	32.653	31.5948	24.0451	44.35	14.4246	29.2459	31.2892	29.0403	45.9449	32.207	27.1531	40.3222	24.4139
	Avin_00110	glyQ	17.3663	16.848	20.2723	9.86481	21.7468	21.3433	16.3317	22.518	14.7972	11.341	19.1414	8.31441	7.44253	10.2346	13.0509	12.2833	12.8838	14.2562	16.1778	17.0508	13.9077	15.9017	16.9019
	Avin_00120	Avin_00120	9.68505	15.2434	13.5148	8.80787	8.31494	13.2476	9.14573	7.67658	4.14321	14.4912	15.2005	4.43435	2.86251	4.09384	3.43444	2.92459	5.52162	2.11202	3.23556	1.89453	7.94725	6.24711	1.87799
	Avin_00130	Avin_00130	27.3853	21.6617	13.1174	24.662	28.7825	22.8153	23.5176	25.0768	39.0645	31.5027	28.1491	14.4117	29.1976	17.0577	35.7182	38.0197	23.3135	21.6482	28.4729	42.9426	29.1399	29.5318	29.4219
	Avin_00140	trkA	25.3815	40.5153	40.147	46.5055	49.8897	58.8781	42.4623	55.7831	49.7185	54.1846	60.8021	19.4003	18.8926	30.7038	27.4755	27.4912	40.4919	31.1523	29.7671	37.8906	49.0081	46.0014	40.6899
	Avin_00150	sun	25.3815	18.8537	19.4773	19.7296	19.8279	28.7031	15.6784	18.9356	30.1862	21.4218	25.8972	6.65153	9.73254	12.9638	12.364	38.6046	10.4297	17.4242	12.9422	17.0508	14.57	24.9884	20.0319
	Avin_00160	fmt	27.0514	36.9051	30.6072	26.7759	27.5033	36.7988	20.2513	26.1004	29.0024	25.2022	31.527	23.8347	24.0451	30.0215	19.9197	19.3023	18.4054	32.2084	20.7076	29.0494	21.8549	23.8526	21.2839
	Avin_00170	def	20.706	31.2891	19.4773	25.0143	42.2143	44.8945	39.8492	41.4535	44.3915	34.0229	38.2828	15.5202	18.8926	17.74	24.0411	28.661	28.2216	29.0403	42.0623	41.0481	35.1004	45.4335	19.4059
	Avin_00180	lysM	14.0266	8.82512	13.5148	16.5588	10.8734	11.0396	5.22613	12.7943	1.18377	3.15027	0.562983	10.5316	10.305	12.9638	8.24265	10.5285	7.36215	9.50411	5.824	4.42057	5.29817	0.567919	11.894
	Avin_00190	dprA	3.00571	4.41256	2.78247	3.87546	2.55844	0	1.30653	3.5824	1.18377	0.630054	1.12597	1.10859	0	3.41153	1.37378	1.16984	0.613513	0	0	0	0	1.13584	0
	Avin_00200	yrdC	6.34538	8.02284	4.76995	5.63704	3.19806	14.7195	3.9196	3.07063	5.91887	5.67048	3.94088	1.10859	2.29001	4.09384	3.43444	7.01902	2.45405	7.39208	2.58845	1.89453	5.29817	11.3584	5.00798
	Avin_00210	qor	6.67935	8.42398	7.15492	8.10324	5.7565	7.35976	6.53266	5.62949	7.10264	5.04043	6.75579	7.20583	5.15252	10.2346	10.3033	9.3587	8.58918	10.5601	7.76534	4.42057	7.28498	6.24711	1.87799
	Avin_00220	Avin_00220	42.4139	49.3405	33.3896	34.5268	48.6104	54.4622	54.8744	49.6419	53.2698	46.624	64.743	36.5834	37.2126	40.2561	51.5166	60.2466	33.7432	55.9686	60.8285	67.5715	58.9421	70.9898	70.7377
	Avin_00230	aroE	17.7003	16.0457	20.6698	17.968	14.0714	13.9835	12.4121	11.7708	36.1051	28.3524	21.9563	7.20583	11.45	8.86999	13.0509	16.9626	15.3378	15.8402	27.1787	25.2604	21.8549	23.8526	23.1619
	Avin_00240	Avin_00240	22.0418	21.6617	27.0297	20.7866	7.67533	13.2476	7.83919	7.16481	9.47019	6.30054	11.2597	29.9319	34.9226	19.7869	29.5362	12.2833	15.3378	19.5362	10.3538	5.68358	11.2586	6.81502	11.268
	Avin_00250	pcoA	48.7592	42.1199	54.8544	46.1532	27.5033	19.8713	33.9698	50.1537	22.4917	31.5027	28.1491	63.7438	65.2653	107.122	140.812	19.3023	43.5594	101.377	56.2987	31.5755	41.0608	31.8034	31.9259
	Avin_00270	pcoB	20.038	10.8308	24.2472	23.2528	15.3507	6.62378	11.7588	17.4002	7.10264	8.82075	9.00772	21.6175	30.9151	36.8446	54.2641	4.67935	19.6324	48.5765	28.4729	7.57811	13.2454	10.2225	1.252
	Avin_00280	Avin_00280	5.34348	4.01142	3.17996	3.52315	3.19806	0	5.22613	5.11772	1.77566	2.52022	3.3779	1.66288	6.87003	2.04692	4.80821	2.33967	4.29459	2.64003	5.17689	2.52604	0.662271	1.70376	0
	Avin_00290	Avin_00290	5.00951	4.41256	3.57746	2.81852	1.27922	4.41586	1.9598	4.09418	0	1.26011	2.25193	5.54294	5.15252	2.72923	4.12133	0.584918	3.06756	5.80806	0	1.26302	0	0	0
	Avin_00300	Avin_00300	11.3549	18.4525	23.0547	27.1282	15.3507	9.56769	18.9447	18.4238	18.3485	7.56065	4.50386	21.6175	30.9151	21.1515	19.2329	8.18886	11.6567	9.50411	9.70667	5.05207	7.94725	2.83959	1.252
	Avin_00320	Avin_00320	6.67935	12.0343	13.1174	12.6833	5.11689	10.3037	4.57286	4.09418	7.10264	6.93059	2.81491	4.98865	8.01503	6.82307	8.24265	2.92459	1.84054	7.39208	3.88267	2.52604	0	1.13584	0.625998
	Avin_00330	Avin_00330	3.67364	4.8137	7.15492	7.75092	6.39611	2.9439	8.49246	4.60595	14.2053	12.6011	9.00772	8.31441	9.16004	12.2815	4.80821	13.4531	5.52162	5.80806	5.17689	8.20962	5.96044	11.3584	7.51197
	Avin_00340	Avin_00340	4.67554	1.60457	3.17996	5.98935	3.83767	5.88781	5.8794	4.09418	15.3891	10.0809	16.8895	4.43435	1.71751	2.04692	1.37378	2.33967	6.13513	1.58402	5.17689	12.6302	8.60952	12.4942	4.38198
	Avin_00350	Avin_00350	4.00761	3.20914	1.19249	3.17083	1.27922	2.20793	0.653266	1.02354	5.91887	1.26011	5.06684	2.21718	2.86251	6.14076	1.37378	1.75476	3.68108	3.16804	0.647112	3.15755	2.64908	3.97543	0
	Avin_00360	Avin_00360	33.7307	32.0914	26.2347	23.6051	31.3409	24.2872	24.1709	19.4473	30.7781	28.9825	29.2751	25.4975	28.6251	22.5161	23.3542	28.661	26.3811	22.7043	19.4133	21.4713	21.1927	16.4696	18.1539
	Avin_00370	Avin_00370	36.0685	34.4982	35.7746	33.4699	44.1332	39.0067	33.3166	40.43	56.8211	34.0229	47.8535	23.2804	17.7476	21.8338	13.0509	29.8308	28.8351	26.9283	29.12	43.5741	40.3985	44.2977	43.8198
	Avin_00380	Avin_00380	70.4671	60.1713	55.6494	68.7014	17.9091	22.0793	27.4372	21.4944	9.47019	15.7513	17.4525	103.099	96.1804	60.7253	85.861	31.0007	34.3567	57.0246	25.2374	9.47264	11.2586	6.81502	16.9019
	Avin_00390	Avin_00390	9.68505	13.2377	9.1424	13.0356	7.67533	13.2476	18.2915	10.2354	20.1241	15.7513	23.6453	12.1945	12.0225	10.9169	15.1115	6.4341	8.58918	15.3122	12.2951	20.8398	9.93406	21.013	20.6579
	Avin_00400	Avin_00400	8.34918	8.42398	11.9249	5.63704	7.67533	5.88781	10.4523	8.18835	10.0621	7.56065	5.62983	6.65153	13.1676	6.14076	13.0509	12.8682	7.36215	6.86408	6.47112	7.57811	5.29817	5.67919	5.00798
	Avin_00410	Avin_00410	1.33587	0.401142	0.397496	0.352315	1.27922	2.20793	5.22613	0	6.51075	1.26011	0.562983	0	1.71751	1.36461	1.37378	1.75476	0	1.58402	1.94133	3.15755	1.32454	2.83959	1.252
	Avin_00420	Avin_00420	37.7383	32.4925	37.7621	44.744	53.7273	44.8945	31.3568	35.3123	38.4726	32.7628	52.3574	24.9432	23.4726	41.6207	37.0919	43.284	38.6513	27.9843	35.5911	43.5741	45.6967	44.2977	39.4379
	Avin_00430	Avin_00430	92.509	84.2398	80.2941	91.2495	65.8799	55.1982	51.608	63.9715	47.3509	80.0168	60.8021	70.3954	61.8302	60.7253	59.0723	43.284	33.7432	44.3525	53.7103	44.2057	60.2667	52.2485	66.3558
	Avin_00440	Avin_00440	51.431	29.6845	34.9796	56.7227	12.1526	18.3994	20.2513	23.0297	6.51075	5.04043	12.9486	59.8638	69.2728	46.3969	33.6575	10.5285	30.0621	37.4884	11.648	6.9466	5.96044	7.38294	13.772
	Avin_00450	Avin_00450	2.0038	6.01713	1.19249	3.87546	1.27922	2.20793	2.61306	5.11772	4.14321	4.41038	3.94088	1.10859	5.15252	2.04692	6.86888	2.33967	6.74864	2.11202	5.17689	3.78906	1.32454	4.54335	5.00798
	Avin_00460	Avin_00460	3.33967	2.00571	3.97496	2.81852	1.27922	3.67988	1.30653	2.04709	1.77566	0.630054	2.25193	3.88006	6.29752	2.72923	4.80821	1.75476	2.45405	5.80806	2.58845	2.52604	0	1.13584	0.625998
	Avin_00470	Avin_00470	1.66984	0.401142	1.19249	1.05694	0	2.9439	0	1.02354	2.36755	2.52022	2.25193	0	1.71751	1.36461	1.37378	2.33967	2.45405	0.528006	0	0	1.98681	1.70376	0.625998
	Avin_00480	Avin_00480	0.667935	2.00571	0.794991	3.87546	1.27922	1.47195	0.653266	2.04709	0	1.26011	2.25193	0	2.29001	1.36461	2.74755	5.26427	3.68108	1.05601	1.29422	1.26302	5.29817	1.13584	0
	Avin_00490	Avin_00490	2.67174	1.60457	1.19249	3.87546	1.27922	0	1.30653	0	0.591887	2.52022	3.3779	3.32577	0.572502	1.36461	2.74755	0.584918	1.22703	0.528006	1.29422	0	2.64908	0	0.625998
	Avin_00500	cysC2	1.66984	3.20914	1.19249	2.81852	1.91883	3.67988	3.26633	3.5824	3.55132	1.89016	4.50386	4.43435	5.15252	5.45846	1.37378	0.584918	3.06756	3.16804	6.47112	3.15755	1.98681	2.27167	0.625998
	Avin_00510	Avin_00510	20.372	14.04	24.6447	19.025	33.8994	39.7427	28.7437	27.6357	14.2053	15.1213	20.8304	26.6061	17.1751	17.74	30.2231	35.68	27.6081	35.3764	32.3556	33.47	36.4249	32.3714	31.2999
	Avin_00520	uvrD	45.7535	58.5667	48.4945	48.9717	56.9254	53.7262	68.593	50.6654	72.2102	51.6644	67.5579	38.2463	37.2126	45.7146	50.8297	60.8315	57.0567	48.0485	55.0045	54.9413	34.4381	53.3844	46.3238
	Avin_00530	Avin_00530	25.0476	25.6731	40.147	28.5375	26.2241	25.7592	16.9849	23.0297	69.8426	72.4562	86.6993	38.8006	52.0977	30.7038	25.4148	33.3404	25.154	21.1202	23.9431	21.4713	16.5568	10.2225	20.0319
	Avin_00540	Avin_00540	17.0323	21.2605	24.2472	15.1495	23.6656	23.5512	25.4774	24.0533	42.024	38.4333	50.6684	13.8574	10.8775	16.3754	7.55576	15.7928	19.0189	8.9761	21.3547	16.4192	19.2059	19.8772	16.2759
	Avin_00560	Avin_00560	2.67174	1.60457	0.794991	4.22778	1.91883	4.41586	3.26633	5.62949	26.6349	34.0229	19.7044	1.10859	0.572502	1.36461	2.74755	1.75476	2.45405	1.05601	3.88267	4.42057	3.97363	6.24711	2.50399
	Avin_00570	Avin_00570	1.33587	3.20914	1.58998	3.52315	5.11689	4.41586	4.57286	2.04709	2.36755	6.30054	6.19281	8.86871	4.00752	12.2815	20.6066	7.60394	11.6567	32.2084	33.6498	174.297	113.248	100.522	126.452
	Avin_00580	Avin_00580	2.0038	2.40685	2.38497	6.69398	0.639611	3.67988	5.8794	5.62949	5.32698	11.971	6.75579	4.98865	4.00752	3.41153	2.74755	4.09443	2.45405	6.33607	7.11823	2.52604	3.97363	1.13584	5.00798
	Avin_00590	Avin_00590	7.68125	4.01142	5.96243	2.11389	5.11689	2.9439	2.61306	2.04709	4.14321	2.52022	2.81491	7.20583	0	4.77615	2.06066	5.84918	2.45405	4.75205	3.88267	3.78906	1.32454	2.27167	2.50399
	Avin_00600	Avin_00600	3.00571	6.01713	9.1424	10.5694	5.11689	0	4.57286	2.55886	7.10264	7.56065	6.75579	3.32577	6.29752	4.09384	6.18199	2.92459	3.68108	2.64003	1.29422	2.52604	11.9209	9.0867	3.75599
	Avin_00610	Avin_00610	11.0209	11.6331	9.1424	16.9111	6.39611	7.35976	4.57286	5.11772	4.73509	5.04043	10.1337	3.32577	9.73254	9.5523	6.18199	3.50951	2.45405	10.5601	7.76534	5.05207	11.2586	4.54335	5.63398
	Avin_00620	Avin_00620	13.3587	8.02284	11.5274	10.2171	3.83767	6.62378	5.8794	7.67658	5.32698	5.67048	2.25193	3.88006	6.29752	6.14076	3.43444	3.50951	3.68108	3.16804	2.58845	1.26302	7.28498	2.27167	4.38198
	Avin_00630	polA	20.706	21.6617	15.5023	16.2065	28.7825	21.3433	17.6382	23.0297	23.6755	25.2022	23.0823	17.7374	16.6026	15.6931	21.9804	19.8872	14.7243	25.3443	23.9431	12.6302	25.1663	27.828	25.6659
	Avin_00640	Avin_00640	22.3758	19.656	27.0297	22.5481	23.026	27.9671	25.4774	14.8414	9.47019	15.7513	9.00772	56.538	36.6401	31.3861	27.4755	19.8872	33.7432	22.1762	22.0018	16.4192	17.8813	17.0376	22.5359
	Avin_00650	thrB	16.6984	16.4468	19.0798	12.331	6.39611	8.83171	7.18593	7.16481	4.73509	3.78032	2.81491	15.5202	10.8775	12.9638	10.9902	3.50951	1.84054	5.28006	12.9422	4.42057	4.6359	3.97543	4.38198
	Avin_00660	Avin_00660	19.7041	16.0457	13.9123	19.025	7.67533	12.5116	0.653266	8.18835	5.91887	3.15027	6.75579	31.5948	17.7476	14.3284	20.6066	13.4531	14.7243	15.3122	13.5893	1.26302	4.6359	7.95086	7.51197
	Avin_00670	Avin_00670	0.667935	0.802284	1.19249	3.17083	0	0.735976	0	1.02354	0.591887	1.26011	2.81491	2.21718	0.572502	1.36461	1.37378	0.584918	0.613513	1.58402	1.94133	0	0.662271	1.13584	0.625998
	Avin_00680	Avin_00680	0	0.401142	0.794991	0.352315	0	0	2.61306	0.511772	0.591887	0	1.12597	0.554294	0.572502	0	0	0.584918	0	0.528006	0	0	0	0.567919	1.252
	Avin_00690	Avin_00690	6.34538	2.00571	3.57746	7.04629	10.8734	3.67988	8.49246	5.62949	4.73509	3.15027	9.57071	6.65153	2.86251	9.5523	8.24265	4.67935	4.29459	9.50411	7.11823	5.68358	3.31135	5.67919	2.50399
	Avin_00700	Avin_00700	14.0266	10.4297	11.1299	16.2065	10.2338	10.3037	9.79899	10.2354	15.9809	13.8612	16.3265	13.8574	13.7401	12.9638	13.0509	11.6984	11.6567	14.7842	11.0009	13.2617	14.57	15.3338	14.3979
	Avin_00710	Avin_00710	2.33777	3.61028	5.16744	4.58009	3.83767	5.15183	6.53266	6.14126	2.95943	4.41038	4.50386	2.21718	5.72502	4.09384	0.686888	3.50951	4.29459	2.11202	4.52978	1.26302	1.32454	1.70376	1.87799
	Avin_00720	Avin_00720	9.01712	9.62741	13.1174	10.2171	13.4318	15.4555	21.5578	10.2354	6.51075	11.971	11.2597	16.6288	12.595	9.5523	11.6771	10.5285	12.2703	13.2001	13.5893	7.57811	7.94725	7.38294	4.38198
	Avin_00730	Avin_00730	3.00571	6.81941	3.17996	4.58009	7.67533	4.41586	8.49246	5.11772	2.95943	5.67048	3.94088	7.76012	4.58002	4.77615	7.55576	4.09443	6.13513	2.64003	3.88267	3.78906	2.64908	5.11127	3.12999
	Avin_00740	Avin_00740	9.01712	17.6502	19.8748	13.388	13.4318	12.5116	22.2111	17.4002	10.0621	11.971	10.1337	8.31441	14.8851	14.3284	10.9902	15.7928	13.4973	13.7282	12.2951	10.1041	19.2059	15.9017	11.268
	Avin_00750	Avin_00750	46.0875	42.1199	42.532	39.1069	52.4481	52.2543	53.5678	58.8538	53.8617	37.1732	43.9126	59.8638	48.0902	51.173	49.4559	63.7561	60.1243	59.6647	55.6516	44.8372	51.6571	48.2731	49.4538
	Avin_00760	Avin_00760	8.68315	3.61028	6.35993	6.34166	2.55844	6.62378	3.9196	4.60595	4.73509	5.04043	12.9486	8.31441	5.72502	4.77615	5.4951	6.4341	4.9081	3.16804	3.23556	2.52604	3.97363	6.24711	7.51197
	Avin_00770	Avin_00770	3.67364	0.802284	1.19249	0	0.639611	0.735976	2.61306	0.511772	2.36755	1.89016	0.562983	1.10859	1.71751	0	1.37378	0.584918	2.45405	0	0.647112	2.52604	1.32454	3.40751	1.87799
	Avin_00780	Avin_00780	1.33587	0.802284	0.397496	2.11389	3.83767	0	1.30653	1.02354	0	0	1.12597	0.554294	2.29001	2.04692	0.686888	1.75476	1.84054	0.528006	2.58845	1.26302	0.662271	0.567919	0
	Avin_00790	Avin_00790	21.0399	13.6388	23.8497	19.3773	23.026	11.7756	22.2111	25.0768	14.2053	13.8612	7.31877	25.4975	18.3201	15.0108	18.546	19.8872	34.3567	16.8962	22.6489	17.0508	21.8549	14.198	10.016
	Avin_00800	Avin_00800	9.01712	4.41256	9.93739	7.75092	7.03572	8.09573	1.30653	5.11772	0	3.78032	6.75579	7.20583	6.87003	1.36461	2.74755	0.584918	4.29459	1.05601	5.17689	6.9466	1.32454	0	4.38198
	Avin_00810	Avin_00810	39.7421	43.7245	42.9295	34.8792	9.59417	13.9835	14.3719	17.912	5.91887	8.1907	5.06684	21.0632	32.6326	35.48	28.8493	9.94361	13.4973	23.2323	14.2365	9.47264	11.2586	8.51878	4.38198
	Avin_00820	Avin_00820	67.1274	77.4204	50.0844	59.8935	19.1883	16.1915	22.2111	31.2181	19.5323	11.971	15.2005	123.608	133.393	88.6999	117.458	48.5482	74.8486	92.401	53.0632	11.3672	30.4645	18.1734	21.2839
	Avin_00830	Avin_00830	7.34728	8.82512	4.76995	9.5125	3.83767	3.67988	1.9598	6.14126	2.36755	1.26011	1.68895	7.76012	7.44253	1.36461	3.43444	4.67935	3.06756	7.92009	7.11823	9.47264	2.64908	5.11127	5.00798
	Avin_00840	Avin_00840	3.00571	6.41827	3.97496	2.81852	4.47728	2.20793	6.53266	5.62949	3.55132	5.67048	3.94088	1.66288	5.72502	5.45846	3.43444	7.01902	3.68108	4.22405	3.88267	7.57811	8.60952	6.81502	3.75599
	Avin_00850	Avin_00850	3.00571	4.8137	5.96243	4.58009	5.7565	5.15183	5.22613	4.09418	8.28641	0.630054	3.3779	4.98865	1.145	4.09384	4.12133	5.84918	1.84054	8.44809	5.824	2.52604	9.27179	4.54335	5.63398
	Avin_00860	Avin_00860	6.34538	6.01713	5.56494	7.75092	1.91883	8.09573	3.26633	7.67658	8.28641	7.56065	3.94088	11.0859	8.01503	6.14076	3.43444	7.01902	7.97567	4.22405	5.824	19.5768	3.97363	7.95086	5.00798
	Avin_00870	Avin_00870	26.0495	19.656	20.2723	21.8435	5.7565	11.0396	6.53266	18.4238	8.8783	7.56065	9.57071	12.7488	21.7551	33.433	13.7378	12.2833	9.20269	15.3122	12.9422	11.9987	5.96044	9.0867	5.00798
	Avin_00880	Avin_00880	14.3606	16.0457	17.4898	16.5588	6.39611	13.9835	6.53266	6.14126	5.91887	11.341	10.6967	20.5089	22.9001	7.50538	15.1115	5.84918	18.4054	13.2001	11.648	7.57811	8.60952	6.81502	5.63398
	Avin_00890	gadh3	2.0038	0.802284	2.38497	1.76157	3.19806	0	1.30653	1.02354	2.95943	0	2.25193	2.77147	1.71751	2.72923	1.37378	4.09443	3.68108	1.58402	6.47112	2.52604	0.662271	1.70376	1.252
	Avin_00900	gadh1	5.67745	3.61028	4.76995	5.63704	3.83767	2.9439	3.9196	2.55886	4.14321	5.04043	5.62983	8.86871	1.145	6.82307	4.12133	9.3587	7.36215	3.69604	7.76534	1.26302	2.64908	4.54335	7.51197
	Avin_00910	gadh2	5.67745	4.8137	5.56494	2.4662	0	0.735976	3.9196	2.55886	4.14321	0.630054	2.81491	2.21718	2.29001	1.36461	1.37378	4.67935	1.84054	3.16804	0.647112	4.42057	5.96044	1.13584	1.252
	Avin_00920	Avin_00920	2.67174	2.40685	3.17996	2.81852	2.55844	7.35976	2.61306	3.5824	2.95943	4.41038	1.68895	3.88006	5.72502	2.72923	4.12133	4.67935	3.06756	3.69604	1.29422	6.31509	0.662271	3.97543	3.75599
	Avin_00930	Avin_00930	2.33777	1.20343	3.57746	1.40926	1.91883	2.9439	1.9598	3.07063	1.18377	0.630054	2.81491	1.10859	1.71751	2.04692	1.37378	4.67935	4.29459	0.528006	1.94133	0.631509	1.32454	0.567919	0
	Avin_00940	cyoE	12.3568	9.62741	9.1424	11.6264	8.95455	11.7756	20.9045	12.7943	16.5728	16.3814	15.7635	9.9773	10.305	6.14076	13.7378	15.7928	19.6324	7.92009	20.0605	11.9987	16.5568	21.5809	21.9099
	Avin_00950	Avin_00950	3.00571	3.20914	3.97496	1.40926	1.91883	0.735976	0.653266	0	1.77566	2.52022	2.81491	2.77147	4.00752	0	0.686888	1.75476	3.06756	2.64003	2.58845	1.26302	3.97363	2.83959	3.12999
	Avin_00960	Avin_00960	6.34538	5.61599	1.58998	3.52315	3.19806	1.47195	1.30653	2.04709	0	0	0.562983	2.21718	5.72502	0	2.74755	2.33967	4.29459	1.58402	5.17689	1.26302	0	2.27167	0
	Avin_00970	Avin_00970	6.67935	3.61028	1.98748	1.76157	1.91883	0	0	1.02354	0	1.26011	1.12597	0.554294	2.29001	0.682307	1.37378	0	1.84054	1.05601	2.58845	1.89453	0	1.13584	0
	Avin_00980	Avin_00980	6.34538	4.41256	8.34741	5.28472	4.47728	2.20793	2.61306	2.55886	2.95943	1.26011	2.25193	8.86871	10.305	10.9169	5.4951	1.75476	9.81621	10.5601	3.23556	0	1.98681	0.567919	0.625998
	Avin_00990	Avin_00990	12.3568	9.22626	7.94991	8.80787	7.03572	5.88781	9.79899	4.60595	2.95943	4.41038	3.94088	9.423	16.6026	2.72923	6.86888	4.09443	11.0432	13.7282	4.52978	3.15755	3.97363	2.27167	1.87799
	Avin_01000	Avin_01000	6.67935	4.8137	8.7449	7.39861	2.55844	4.41586	0.653266	3.5824	1.18377	0.630054	0	3.32577	5.72502	4.09384	3.43444	2.33967	4.9081	3.16804	2.58845	0	1.98681	2.27167	1.252
	Avin_01010	ctaD	22.3758	35.7016	18.6823	26.4236	13.4318	7.35976	3.9196	8.18835	4.73509	7.56065	4.50386	29.9319	33.2051	27.9746	26.1017	10.5285	17.7919	22.1762	18.7662	5.05207	5.29817	3.97543	4.38198
	Avin_01020	Avin_01020	28.0533	31.2891	29.8122	31.0037	14.7111	13.2476	13.0653	14.8414	14.7972	12.6011	9.00772	21.0632	41.2202	28.6569	28.8493	8.77378	24.5405	24.2883	7.76534	4.42057	2.64908	10.7905	7.51197
	Avin_01030	Avin_01030	21.0399	36.1028	25.4397	27.4805	4.47728	7.35976	14.3719	12.7943	7.10264	4.41038	3.3779	45.4521	45.8002	38.8915	37.0919	11.1135	37.4243	24.2883	9.70667	6.31509	5.29817	7.95086	0.625998
	Avin_01040	Avin_01040	16.3644	19.656	13.5148	10.9218	8.31494	5.15183	9.79899	5.11772	8.28641	13.8612	8.44474	12.7488	26.3351	16.3754	10.3033	4.09443	13.4973	9.50411	5.824	4.42057	4.6359	10.2225	5.00798
	Avin_01050	Avin_01050	13.0247	12.8365	10.3349	11.6264	5.7565	5.88781	7.18593	4.60595	6.51075	10.7109	11.2597	6.65153	5.72502	4.77615	4.12133	2.92459	4.9081	3.69604	4.52978	7.57811	1.32454	5.67919	5.00798
	Avin_01060	Avin_01060	12.3568	9.22626	15.1048	11.9787	10.8734	7.35976	5.22613	8.70012	11.2458	3.15027	4.50386	13.3031	12.0225	12.2815	12.364	5.26427	12.8838	3.16804	13.5893	10.7357	5.29817	5.67919	3.12999
	Avin_01070	Avin_01070	24.0457	22.0628	18.2848	22.1958	7.67533	14.7195	7.18593	9.2119	3.55132	6.30054	6.19281	48.2236	67.5553	40.9384	28.8493	23.9817	28.8351	25.8723	18.7662	7.57811	6.62271	5.67919	4.38198
	Avin_01080	Avin_01080	13.6927	8.02284	9.53989	12.331	1.91883	6.62378	3.26633	4.60595	2.95943	3.15027	9.00772	10.5316	16.6026	12.2815	6.86888	6.4341	13.4973	6.86408	6.47112	1.89453	0	2.83959	3.12999
	Avin_01090	Avin_01090	41.078	49.7416	28.2222	36.6407	34.539	25.0232	36.5829	30.1945	49.7185	46.624	49.5425	38.2463	48.0902	39.5738	31.5968	25.1515	39.8783	33.7924	20.7076	18.9453	21.1927	17.0376	10.642
	Avin_01100	Avin_01100	2.33777	2.40685	1.58998	1.40926	3.83767	0.735976	1.30653	1.53532	5.91887	10.7109	5.06684	4.43435	2.86251	3.41153	5.4951	0	3.68108	2.11202	3.23556	3.78906	4.6359	2.83959	4.38198
	Avin_01110	Avin_01110	2.67174	2.00571	1.19249	1.76157	4.47728	2.20793	0	2.04709	4.73509	3.15027	5.62983	1.66288	2.29001	4.09384	1.37378	0.584918	0.613513	3.16804	2.58845	5.05207	4.6359	7.95086	5.00798
	Avin_01120	Avin_01120	18.0342	17.6502	17.4898	12.331	10.8734	5.88781	3.9196	10.2354	10.0621	9.45081	12.9486	15.5202	12.595	10.2346	16.4853	5.26427	11.6567	8.9761	9.70667	11.3672	7.94725	5.67919	7.51197
	Avin_01130	Avin_01130	21.3739	9.22626	20.6698	14.0926	17.9091	11.0396	11.1055	30.1945	14.7972	19.5317	15.7635	5.54294	13.1676	24.5631	16.4853	9.94361	10.4297	14.2562	12.9422	14.5247	18.5436	22.7167	8.13797
	Avin_01140	Avin_01140	54.7706	60.5724	36.9671	34.8792	90.1852	68.4458	63.3668	41.4535	15.3891	10.0809	12.3856	35.4748	49.2352	46.3969	39.8395	64.341	60.7378	35.3764	50.4747	30.3124	50.3326	53.9523	27.5439
	Avin_01150	Avin_01150	14.6946	20.0571	14.3098	16.5588	21.7468	19.1354	28.0904	17.4002	9.47019	7.56065	3.94088	9.9773	11.45	8.18768	8.24265	31.0007	11.6567	20.0642	14.2365	15.1562	17.219	17.6055	13.772
	Avin_01160	Avin_01160	14.6946	13.2377	13.5148	10.5694	15.3507	11.0396	5.22613	8.18835	10.654	8.1907	7.88176	11.6402	6.87003	13.6461	13.7378	9.94361	11.0432	5.80806	9.70667	17.0508	7.28498	7.95086	7.51197
	Avin_01170	Avin_01170	11.6889	14.8423	10.7324	8.45555	5.11689	8.83171	7.18593	4.60595	4.73509	8.1907	12.3856	14.9659	9.73254	12.2815	3.43444	7.01902	6.74864	9.50411	10.3538	9.47264	7.28498	7.38294	1.87799
	Avin_01180	Avin_01180	17.3663	15.2434	17.0923	13.388	22.3864	8.83171	7.18593	11.259	8.8783	15.1213	9.57071	8.31441	14.8851	12.2815	10.3033	12.2833	10.4297	12.6721	11.648	14.5247	9.27179	17.6055	6.88598
	Avin_01190	purE	8.01522	7.22055	10.7324	8.80787	12.1526	22.8153	15.0251	18.9356	33.7375	23.942	22.5193	3.88006	5.72502	1.36461	4.80821	8.18886	4.9081	13.2001	14.2365	21.4713	23.1795	19.8772	18.7799
	Avin_01200	purK	10.687	14.8423	11.1299	15.5018	14.0714	45.6305	28.7437	28.6592	30.7781	53.5546	48.4165	7.20583	7.44253	11.5992	10.9902	30.4158	18.4054	25.3443	22.0018	44.2057	33.1135	47.1373	43.8198
	Avin_01210	Avin_01210	197.375	187.333	161.781	71.5199	116.409	91.261	93.4171	97.7484	97.0694	104.589	96.833	245.552	250.756	246.995	179.278	115.229	161.354	158.93	207.076	90.9373	88.082	105.065	111.428
	Avin_01220	Avin_01220	157.967	119.54	110.901	112.741	85.0683	61.086	76.4322	70.6245	69.8426	80.0168	56.2983	138.019	184.918	158.295	105.781	82.4735	109.205	106.129	104.832	51.7838	52.9817	65.8786	60.7218
	Avin_01230	Avin_01230	16.6984	19.2548	21.0673	14.7972	21.7468	26.4951	35.9296	24.0533	21.3079	23.312	33.216	15.5202	16.6026	12.2815	11.6771	20.4721	19.0189	17.4242	23.296	11.9987	14.57	18.7413	26.9179
	Avin_01240	Avin_01240	25.7155	30.8879	32.1971	29.2421	34.539	39.0067	33.3166	33.2652	22.4917	18.9016	13.5116	48.7779	33.7776	68.913	62.5068	73.6997	76.6891	82.8969	95.7725	68.203	60.2667	48.2731	55.0878
	Avin_01250	Avin_01250	1.66984	4.01142	0.794991	1.76157	0.639611	0.735976	1.30653	3.07063	2.95943	3.78032	1.12597	6.09724	4.00752	5.45846	12.364	5.84918	11.0432	7.92009	9.70667	11.9987	11.2586	9.65462	9.38997
	Avin_01280	Avin_01280	1.66984	1.60457	1.58998	2.4662	3.83767	5.88781	1.30653	3.07063	3.55132	2.52022	4.50386	2.21718	0	3.41153	2.06066	2.92459	3.68108	2.64003	3.88267	5.05207	7.28498	0	6.88598
	Avin_01290	Avin_01290	0	1.20343	0.397496	0.704629	1.27922	1.47195	0	1.02354	1.18377	0	0.562983	0.554294	1.145	0	0	0	0	1.05601	2.58845	0.631509	0.662271	1.13584	0.625998
	Avin_01300	modA2	1.66984	0.401142	1.58998	0.704629	2.55844	2.20793	0	0.511772	3.55132	1.26011	0	2.21718	1.145	3.41153	0	2.92459	0	0	0	0	0	0	2.50399
	Avin_01310	Avin_01310	1.33587	2.40685	2.38497	0.352315	1.27922	2.9439	3.26633	0	7.10264	8.1907	3.3779	1.10859	0	4.77615	0	1.16984	0	1.05601	0	3.78906	1.32454	1.13584	3.12999
	Avin_01320	Avin_01320	2.0038	1.60457	2.38497	0.704629	1.27922	0.735976	3.26633	0	2.36755	0.630054	2.81491	1.10859	2.86251	0.682307	1.37378	3.50951	1.22703	0.528006	3.23556	0	0.662271	0	1.252
	Avin_01330	Avin_01330	5.34348	10.4297	7.15492	8.80787	2.55844	3.67988	4.57286	9.2119	3.55132	5.04043	9.57071	7.76012	9.16004	1.36461	4.80821	11.1135	6.13513	8.9761	3.23556	10.1041	1.32454	3.40751	8.13797
	Avin_01340	Avin_01340	6.67935	7.22055	5.56494	4.58009	3.83767	5.15183	2.61306	7.16481	5.91887	3.78032	6.19281	2.21718	4.00752	6.82307	2.06066	4.67935	2.45405	3.69604	2.58845	1.26302	5.29817	3.97543	8.13797
	Avin_01350	Avin_01350	2.67174	2.80799	0.397496	2.11389	1.27922	3.67988	5.22613	2.55886	0.591887	1.26011	2.81491	4.43435	2.29001	3.41153	6.18199	6.4341	3.68108	1.05601	6.47112	4.42057	4.6359	5.11127	8.13797
	Avin_01360	Avin_01360	11.0209	12.0343	13.9123	10.2171	25.5844	16.9274	26.7839	22.518	71.0264	88.8376	74.8767	162.408	92.1729	215.609	287.806	217.005	282.216	219.65	330.674	490.051	486.107	439.001	444.458
	Avin_01370	Avin_01370	3.67364	6.41827	6.75742	5.63704	3.83767	5.15183	4.57286	3.07063	5.91887	11.341	15.7635	21.0632	14.8851	28.6569	46.0215	63.1712	58.2837	61.2487	64.7112	125.039	124.507	114.72	103.29
	Avin_01380	nifH	38.0723	26.8765	53.2644	46.8579	46.052	53.7262	46.3819	62.4362	42.024	37.1732	89.5142	1926.73	1242.9	2136.3	2882.87	2915.23	3100.08	3024.95	3419.34	8201.41	9007.55	8214.38	7919.5
	Avin_01390	nifD	16.3644	13.6388	29.8122	11.2741	18.5487	25.0232	19.598	25.5886	18.9404	18.2716	19.7044	677.902	432.239	874.718	840.751	697.223	974.872	1203.85	1566.66	1645.71	999.367	1190.93	1465.46
	Avin_01400	nifK	37.0704	38.1085	46.1095	38.05	44.1332	25.0232	45.0754	60.3891	55.6373	62.3753	42.7867	848.07	611.432	981.157	1142.29	918.907	1163.22	1322.13	1610.66	1914.74	1512.63	1688.99	2041.38
	Avin_01410	nifT	7.68125	6.41827	6.75742	6.69398	5.7565	5.15183	7.18593	8.18835	8.28641	8.82075	6.75579	21.0632	9.16004	20.4692	27.4755	24.5666	22.7	29.5683	27.8258	50.5207	32.4513	39.1864	41.9418
	Avin_01420	nifY	8.68315	13.2377	11.5274	9.16018	8.95455	5.15183	9.14573	9.72367	13.6134	12.6011	5.06684	17.7374	15.4576	21.1515	16.4853	14.038	25.154	32.7364	29.7671	63.7824	45.6967	50.5448	42.5678
	Avin_01430	Avin_01430	3.00571	2.40685	6.75742	3.87546	1.27922	1.47195	7.18593	2.55886	1.18377	2.52022	1.12597	7.76012	4.58002	18.4223	20.6066	8.77378	15.3378	13.7282	23.9431	35.996	22.5172	32.3714	28.1699
	Avin_01440	lrv	10.687	11.232	13.5148	17.968	5.11689	8.09573	10.4523	11.259	8.28641	8.82075	11.2597	50.9951	43.5102	62.7722	74.1839	46.2086	58.8972	67.0567	84.7716	110.514	113.911	149.363	103.916
	Avin_01450	nifE	19.0361	9.22626	13.5148	9.86481	13.4318	11.7756	15.0251	15.8649	11.8377	20.7918	21.9563	79.2641	73.2803	139.873	155.924	107.625	126.384	145.73	161.778	293.02	246.365	261.811	224.733
	Avin_01470	nifN	13.3587	9.22626	8.7449	10.9218	7.03572	8.83171	8.49246	12.2825	13.0215	16.3814	23.6453	50.4408	28.0526	82.5591	76.2445	57.9069	44.1729	77.6169	104.185	155.983	120.533	124.374	157.751
	Avin_01480	nifX	17.7003	20.8594	19.0798	23.6051	19.8279	20.6073	26.7839	22.0062	31.37	32.7628	24.2083	55.4294	45.2277	79.8299	71.4363	63.1712	67.4864	81.8409	71.8294	97.2524	96.0293	93.7066	105.794
	Avin_01490	Avin_01490	38.7402	30.8879	29.0172	52.4949	45.4124	43.4226	44.4221	44.5242	58.0049	69.936	55.7353	187.906	140.836	240.172	253.462	240.986	224.546	250.803	267.257	387.115	406.634	383.913	373.721
	Avin_01500	Avin_01500	19.7041	13.2377	10.3349	16.9111	24.3052	18.3994	15.0251	22.0062	15.3891	15.7513	18.5784	62.6353	43.5102	55.9492	63.8806	93.002	68.0999	69.6968	85.4187	125.67	151.66	131.757	147.735
	Avin_01510	Avin_01510	7.01331	6.01713	7.55241	7.75092	6.39611	7.35976	7.18593	8.70012	7.10264	5.67048	8.44474	28.8233	10.8775	25.9277	20.6066	22.8118	16.5648	34.8484	36.8854	51.7838	70.2007	48.841	60.0958
	Avin_01520	fesII	13.0247	16.4468	11.9249	14.4449	14.0714	16.9274	18.9447	11.259	15.3891	8.1907	7.88176	27.1604	23.4726	43.6676	40.5264	36.2649	31.9027	41.7125	41.4151	78.3072	70.863	64.1748	63.2258
	Avin_01530	Avin_01530	16.3644	14.8423	16.2973	16.2065	7.67533	8.09573	8.49246	10.7472	9.47019	13.8612	9.00772	33.812	41.7927	34.7977	51.5166	37.4348	34.3567	48.5765	76.3592	87.7798	70.863	65.3107	76.9977
	Avin_01540	Avin_01540	6.01141	3.61028	5.16744	3.52315	7.03572	8.83171	1.9598	7.67658	10.654	8.82075	12.9486	9.9773	14.8851	15.6931	21.2935	22.8118	14.1108	19.5362	37.5325	61.2564	64.2403	42.5939	61.3478
	Avin_01550	Avin_01550	13.3587	11.6331	7.94991	9.86481	14.0714	13.9835	7.18593	10.7472	20.1241	7.56065	15.2005	20.5089	18.8926	43.6676	34.3444	43.8689	32.5162	39.0724	51.1218	137.038	99.3406	90.2991	104.542
	Avin_01560	Avin_01560	6.34538	7.6217	9.1424	4.22778	13.4318	8.83171	9.14573	11.259	8.28641	10.0809	7.31877	21.6175	24.0451	32.7507	29.5362	34.5102	27.6081	33.7924	35.5911	94.7264	97.3538	81.2124	80.1277
	Avin_01570	Avin_01570	2.33777	2.40685	2.78247	3.87546	3.19806	5.15183	6.53266	1.53532	4.14321	2.52022	6.19281	71.504	57.2502	79.8299	126.387	132.776	171.17	139.922	152.718	249.446	196.694	251.02	189.677
	Avin_01580	Avin_01580	3.00571	4.01142	2.38497	2.81852	3.83767	2.20793	3.9196	4.60595	2.36755	7.56065	6.75579	5.54294	5.15252	2.72923	5.4951	11.1135	6.13513	5.28006	7.76534	23.9974	16.5568	13.63	31.2999
	Avin_01600	Avin_01600	4.00761	5.21485	5.56494	5.28472	2.55844	5.15183	3.26633	2.04709	3.55132	4.41038	6.19281	1.10859	2.29001	3.41153	4.80821	4.09443	2.45405	3.16804	2.58845	5.68358	3.97363	3.97543	5.00798
	Avin_01610	iscAnif	1.0019	0	0.794991	0.352315	3.83767	1.47195	1.9598	1.02354	1.77566	3.78032	1.12597	49.3322	22.3276	92.1114	105.094	64.341	50.3081	97.1531	137.835	188.821	170.866	164.129	178.409
	Avin_01620	nifU	7.34728	4.01142	4.37245	7.04629	7.03572	7.35976	9.14573	8.70012	55.0455	44.1038	30.4011	55.9837	39.5027	98.2522	112.65	90.0774	66.2594	133.585	189.604	219.765	197.357	180.03	213.465
	Avin_01630	nifS	7.01331	8.02284	7.94991	10.2171	6.39611	10.3037	14.3719	6.14126	45.5753	38.4333	39.4088	44.8978	24.0451	107.122	98.9118	78.964	76.0756	125.137	152.071	193.242	129.143	153.906	185.921
	Avin_01640	nifV	16.0304	9.22626	9.93739	14.7972	11.513	16.1915	12.4121	18.4238	42.024	25.8322	40.5348	36.5834	38.9302	72.3245	90.6692	48.5482	69.327	101.377	116.48	203.978	152.322	189.117	184.043
	Avin_01650	cysE1nif	24.3796	14.04	11.5274	15.1495	13.4318	6.62378	22.2111	21.4944	34.9213	25.8322	32.653	43.7892	32.6326	53.9023	69.3757	83.6433	48.4675	65.4727	97.0667	124.407	105.963	102.225	137.094
	Avin_01660	Avin_01660	9.68505	6.01713	4.37245	4.58009	7.67533	6.62378	7.18593	2.04709	8.28641	8.1907	15.7635	38.8006	20.0376	47.7615	39.1526	40.9443	32.5162	40.6565	44.0036	89.0428	68.2139	70.4219	71.9897
	Avin_01670	nifW	7.01331	7.22055	10.3349	4.58009	3.83767	13.9835	5.8794	6.14126	18.3485	15.1213	14.6375	36.5834	25.1901	58.6784	50.8297	38.0197	31.9027	53.3286	56.9458	93.4634	58.2798	67.0144	93.2737
	Avin_01680	nifZ	9.01712	11.232	7.94991	9.5125	14.7111	14.7195	12.4121	9.72367	27.8187	35.283	17.4525	30.4862	24.0451	71.6422	66.6281	29.2459	33.7432	59.1367	82.8303	83.3592	56.293	70.4219	96.4037
	Avin_01690	nifM	16.3644	11.232	16.6948	10.2171	19.1883	13.2476	8.49246	16.3767	40.8402	34.653	30.4011	56.538	48.0902	97.5699	82.4265	45.0387	42.3324	77.0889	98.361	137.038	86.7575	116.991	85.1357
	Avin_01700	clpX	20.372	19.656	27.8247	21.8435	19.8279	22.8153	18.9447	23.5415	55.0455	48.5141	48.9795	63.7438	56.6777	105.758	123.64	70.7751	69.9405	110.353	118.421	159.772	133.779	131.189	162.133
	Avin_01710	nifF	35.7345	17.2491	26.6322	23.2528	37.0974	34.5909	25.4774	23.0297	39.0645	36.5431	48.9795	398.538	255.909	399.832	459.528	362.649	482.835	384.388	504.1	556.991	543.724	616.192	602.836
	Avin_01720	nafU	1.66984	0.802284	3.97496	4.93241	3.19806	2.9439	0	2.04709	2.36755	5.67048	4.50386	11.6402	2.86251	15.6931	22.6673	13.4531	20.2459	44.8805	58.8872	234.29	221.861	208.426	187.173
	Avin_01740	Avin_01740	14.3606	8.82512	8.34741	12.6833	8.31494	6.62378	7.18593	9.2119	24.2674	36.5431	29.8381	8.86871	11.45	6.82307	3.43444	11.6984	3.68108	7.92009	12.2951	14.5247	8.60952	10.7905	16.2759
	Avin_01750	Avin_01750	26.7174	19.2548	23.0547	19.025	17.2695	16.9274	16.9849	12.7943	33.1457	27.0923	23.6453	27.7147	25.7626	27.9746	21.2935	7.60394	21.473	21.6482	17.472	10.1041	13.9077	11.9263	15.0239
	Avin_01760	Avin_01760	127.576	109.111	100.964	137.755	77.3929	82.4293	84.2713	115.66	172.239	146.172	167.769	127.488	112.21	128.274	163.479	36.2649	119.635	89.233	77.6534	61.2564	64.9026	72.6936	43.8198
	Avin_01770	Avin_01770	19.3701	11.6331	15.1048	15.5018	22.3864	22.0793	23.5176	15.8649	15.3891	16.3814	17.4525	19.9546	20.0376	22.5161	10.9902	15.7928	21.473	15.3122	16.8249	19.5768	15.8945	24.9884	29.4219
	Avin_01780	Avin_01780	17.3663	22.4639	19.4773	21.1389	3.83767	17.6634	11.1055	12.2825	37.8807	42.8437	30.964	17.1831	25.1901	17.0577	19.2329	9.3587	15.9513	19.0082	23.296	18.9453	11.9209	18.1734	16.2759
	Avin_01790	Avin_01790	2.33777	1.60457	1.58998	3.17083	2.55844	3.67988	1.9598	2.04709	5.91887	5.04043	2.81491	1.10859	4.58002	3.41153	2.06066	1.16984	0	0	3.23556	1.26302	0.662271	2.83959	2.50399
	Avin_01800	osmC	13.0247	6.01713	16.6948	11.9787	2.55844	9.56769	4.57286	2.55886	2.95943	5.67048	6.75579	16.6288	17.1751	5.45846	13.7378	3.50951	11.6567	3.16804	4.52978	2.52604	5.29817	3.40751	5.00798
	Avin_01810	Avin_01810	11.3549	11.6331	8.7449	7.39861	5.7565	2.9439	9.14573	4.09418	9.47019	8.82075	5.62983	12.7488	7.44253	2.04692	6.86888	7.60394	7.97567	2.64003	8.41245	6.31509	4.6359	3.97543	5.63398
	Avin_01820	Avin_01820	1.33587	4.01142	0.794991	1.76157	1.91883	1.47195	1.30653	0	0.591887	1.26011	2.81491	1.66288	2.86251	0	2.74755	1.16984	0	0	0.647112	0	1.98681	1.13584	0.625998
	Avin_01830	Avin_01830	39.7421	38.1085	32.9921	50.0287	34.539	16.9274	36.5829	52.2007	18.3485	17.6415	19.1414	99.773	78.4328	66.8661	65.2543	50.303	59.5108	54.3846	59.5343	32.207	33.7758	22.7167	35.0559
	Avin_01840	Avin_01840	83.1579	67.793	80.2941	70.8153	55.6462	55.1982	51.608	52.7125	33.1457	41.5835	34.9049	211.74	214.116	191.728	166.227	133.946	178.532	113.521	94.4783	54.3098	74.1743	76.1011	63.8518
	Avin_01850	Avin_01850	11.0209	13.6388	13.5148	7.39861	1.91883	1.47195	3.9196	3.5824	2.95943	1.26011	4.50386	26.6061	27.4801	23.1984	23.3542	10.5285	19.0189	24.2883	14.2365	6.9466	5.29817	4.54335	2.50399
	Avin_01860	Avin_01860	45.7535	48.137	60.8168	58.1319	33.2598	25.0232	22.2111	35.824	12.4296	17.6415	24.2083	125.825	112.21	113.945	129.135	67.8505	79.1432	90.817	54.3574	21.4713	37.7494	38.6185	30.6739
	Avin_01880	Avin_01880	47.4234	47.3347	39.3521	50.7333	54.3669	39.0067	50.9548	60.3891	39.0645	47.254	33.216	126.933	117.363	73.6892	83.8003	36.8499	86.5053	61.7767	45.9449	27.1549	47.0212	49.9768	31.9259
	Avin_01890	Avin_01890	70.1331	80.6295	69.9592	80.3277	76.1137	80.2214	82.3115	73.6952	62.74	54.8147	47.8535	113.63	123.66	76.4184	68.6888	84.8132	103.684	104.545	93.8312	61.8879	62.2535	83.484	64.4778
	Avin_01900	Avin_01900	20.038	26.4754	15.5023	21.8435	16.6299	16.1915	23.5176	16.3767	10.0621	4.41038	10.1337	14.9659	16.6026	6.82307	25.4148	22.8118	30.0621	11.0881	12.2951	22.1028	17.8813	26.6922	19.4059
	Avin_01910	Avin_01910	15.0285	22.0628	12.3224	17.2634	25.5844	25.0232	26.1306	17.4002	11.2458	18.9016	12.3856	16.0745	12.595	12.9638	27.4755	29.2459	46.627	27.4563	25.8845	66.94	84.1084	62.4711	61.3478
	Avin_01920	pagL	80.8201	70.1998	81.0891	81.737	138.156	166.331	176.382	171.955	227.876	235.64	246.023	81.4813	86.4478	103.711	122.266	133.361	126.384	136.226	144.306	199.557	177.489	165.832	175.279
	Avin_01930	Avin_01930	8.34918	8.02284	8.34741	12.6833	15.9903	6.62378	25.4774	18.9356	19.5323	22.0519	18.5784	6.09724	13.1676	6.82307	6.86888	25.1515	12.2703	12.6721	18.1191	27.1549	22.5172	10.2225	21.9099
	Avin_01940	Avin_01940	3.67364	3.20914	2.38497	1.76157	1.91883	5.15183	2.61306	1.53532	5.32698	3.15027	3.3779	0.554294	7.44253	1.36461	0.686888	1.75476	4.9081	4.22405	3.23556	3.78906	6.62271	5.11127	6.25998
	Avin_01950	Avin_01950	1.33587	2.00571	3.17996	1.76157	2.55844	5.88781	3.26633	1.53532	1.18377	6.30054	1.12597	1.66288	0	4.09384	1.37378	1.16984	0	2.11202	1.94133	3.15755	6.62271	1.70376	2.50399
	Avin_01960	Avin_01960	1.33587	4.01142	3.97496	0.352315	0.639611	4.41586	2.61306	4.09418	1.77566	0.630054	3.94088	3.32577	4.00752	0	0	1.75476	3.06756	4.22405	2.58845	1.89453	3.97363	4.54335	2.50399
	Avin_01970	Avin_01970	3.33967	2.00571	3.97496	4.58009	7.03572	3.67988	3.9196	5.62949	2.95943	0	3.94088	4.43435	5.15252	2.72923	1.37378	7.01902	2.45405	2.11202	1.29422	3.15755	2.64908	8.51878	3.12999
	Avin_01980	Avin_01980	9.35109	10.4297	7.55241	4.93241	10.2338	5.88781	7.18593	11.259	5.91887	5.04043	8.44474	5.54294	6.87003	4.77615	6.18199	7.60394	5.52162	5.28006	4.52978	9.47264	3.97363	2.83959	8.13797
	Avin_01990	dsbA	28.3872	32.0914	40.147	30.6514	37.7371	30.175	37.8894	39.4064	26.043	20.1617	23.6453	24.9432	33.7776	19.7869	23.3542	29.8308	28.2216	33.2644	26.5316	36.6275	30.4645	33.5072	29.4219
	Avin_02000	cycA	95.5147	123.552	122.826	78.2139	81.8702	61.086	71.206	89.5601	29.5943	42.8437	27.5862	41.0178	41.2202	51.173	46.7084	72.5299	54.6026	57.5526	66.0054	90.3058	58.9421	105.065	68.8598
	Avin_02010	engB	9.68505	9.62741	13.1174	12.331	12.7922	18.3994	22.2111	15.8649	24.2674	26.4623	20.8304	1.66288	7.44253	15.0108	10.3033	16.3777	12.8838	9.50411	9.05956	10.7357	16.5568	10.2225	16.9019
	Avin_02020	zwf-4	22.3758	30.4868	29.0172	39.4592	17.2695	35.3268	24.8241	35.3123	33.7375	35.9131	34.3419	26.0518	40.0752	30.7038	23.3542	23.3967	34.3567	32.2084	34.2969	19.5768	33.7758	19.3092	27.5439
	Avin_02030	hexR-3	21.0399	22.8651	22.6572	28.8898	33.8994	41.2146	31.3568	34.2887	32.5538	26.4623	22.5193	13.3031	18.3201	21.8338	18.546	21.0571	19.0189	21.6482	20.7076	27.7864	29.1399	23.2847	18.1539
	Avin_02040	Avin_02040	7.68125	6.41827	4.37245	5.98935	8.31494	3.67988	4.57286	6.65304	5.32698	16.3814	5.06684	6.09724	8.01503	5.45846	4.12133	5.26427	0	5.80806	1.94133	4.42057	7.94725	3.97543	4.38198
	Avin_02050	pycA	125.572	134.784	140.316	106.047	127.922	122.172	128.693	141.249	75.7615	78.1267	70.3728	34.9205	28.0526	68.913	53.5772	75.4545	69.9405	71.2808	96.4196	78.3072	79.4725	78.3728	65.7298
	Avin_02060	pycB	305.58	297.246	334.294	332.937	384.406	424.658	369.095	393.553	278.779	216.108	250.527	103.653	75.5703	128.274	174.469	276.666	207.981	204.866	265.963	298.704	345.705	342.455	279.821
	Avin_02070	Avin_02070	23.0437	28.8822	31.7996	22.5481	24.9448	30.175	28.7437	24.0533	18.3485	9.45081	23.6453	11.0859	4.58002	15.0108	8.92954	17.5476	17.7919	19.0082	14.2365	26.5234	29.8022	18.7413	15.0239
	Avin_02080	Avin_02080	4.34158	8.42398	8.34741	7.04629	5.7565	8.83171	9.79899	7.67658	2.95943	1.89016	2.81491	3.32577	5.15252	6.82307	2.74755	5.26427	4.29459	4.22405	3.88267	6.9466	3.97363	3.40751	6.88598
	Avin_02090	Avin_02090	1.0019	1.60457	1.19249	1.76157	0.639611	0	0.653266	1.53532	1.18377	0	1.12597	1.10859	0.572502	0.682307	0	0.584918	0	0	0	1.26302	1.32454	1.13584	1.252
	Avin_02100	Avin_02100	2.67174	5.21485	4.37245	4.22778	1.91883	0	3.9196	3.07063	2.36755	1.26011	1.68895	1.66288	1.71751	2.72923	2.06066	6.4341	2.45405	0	1.29422	3.15755	1.32454	4.54335	3.12999
	Avin_02110	trpI	0.667935	2.40685	1.58998	2.11389	4.47728	5.15183	3.26633	4.09418	2.95943	3.15027	2.25193	2.21718	1.71751	2.04692	1.37378	5.84918	6.74864	0	3.23556	2.52604	0	1.13584	1.252
	Avin_02120	trpB	81.1541	82.2341	103.746	66.2352	119.607	96.4128	120.854	104.913	169.871	136.722	106.967	4.98865	11.45	19.7869	13.0509	10.5285	12.2703	15.8402	21.3547	17.0508	19.2059	17.0376	10.642
	Avin_02130	trpA	71.469	82.6352	87.8465	58.1319	101.059	101.565	112.362	85.9777	127.848	138.612	115.411	16.0745	14.3126	15.0108	10.9902	21.0571	20.8594	14.2562	16.1778	15.7877	9.93406	10.2225	13.772
	Avin_02140	Avin_02140	85.8296	71.4033	65.5868	81.0324	210.432	180.314	223.417	188.332	136.134	141.132	122.73	13.8574	14.8851	7.50538	9.61643	29.8308	34.3567	13.2001	28.4729	11.9987	16.5568	15.9017	18.7799
	Avin_02150	Avin_02150	9.68505	7.22055	9.1424	9.5125	26.8637	19.8713	18.2915	25.0768	11.8377	11.341	11.2597	3.32577	1.71751	0.682307	2.74755	2.92459	3.68108	1.58402	2.58845	1.26302	3.31135	3.40751	2.50399
	Avin_02160	Avin_02160	8.34918	8.42398	11.5274	12.331	26.8637	24.2872	29.397	26.6121	8.8783	13.8612	17.4525	3.88006	6.87003	2.72923	3.43444	4.09443	3.06756	3.16804	5.17689	7.57811	3.97363	1.13584	3.12999
	Avin_02170	Avin_02170	73.1389	86.2455	73.1392	97.2389	176.533	144.987	180.955	165.302	120.745	141.762	106.404	27.7147	26.3351	39.5738	21.9804	47.3784	41.7189	37.4884	40.768	28.4179	35.7626	34.0751	33.1779
	Avin_02180	Avin_02180	11.3549	14.04	15.8998	15.5018	16.6299	37.5348	29.397	28.6592	143.828	134.201	128.923	8.31441	6.87003	13.6461	9.61643	5.84918	10.4297	3.16804	6.47112	4.42057	9.27179	7.95086	9.38997
	Avin_02190	cbpA	51.7649	47.7359	40.147	76.1	40.9351	44.1586	54.2211	35.824	17.7566	10.0809	14.0746	85.9156	108.775	61.4076	91.3561	54.9823	53.3756	57.0246	40.768	14.5247	23.8418	22.1488	22.5359
	Avin_02200	Avin_02200	11.0209	9.62741	10.3349	17.6157	17.2695	12.5116	15.0251	13.3061	4.14321	7.56065	1.68895	23.8347	29.7701	14.3284	15.7984	6.4341	7.36215	17.4242	16.8249	3.78906	4.6359	6.81502	1.87799
	Avin_02210	Avin_02210	20.372	19.2548	27.0297	35.9361	29.4221	44.1586	44.4221	33.7769	14.2053	18.9016	19.1414	73.7211	52.6702	28.6569	34.3444	32.1705	41.7189	29.5683	20.0605	11.3672	31.789	14.7659	10.642
	Avin_02220	Avin_02220	13.0247	14.04	12.3224	14.4449	15.3507	7.35976	14.3719	17.912	13.0215	11.971	7.88176	30.4862	22.3276	18.4223	27.4755	15.2079	26.3811	11.6161	7.76534	11.3672	13.9077	6.81502	20.0319
	Avin_02230	Avin_02230	12.3568	8.82512	13.9123	12.6833	21.1072	15.4555	18.2915	12.7943	11.2458	8.82075	7.88176	30.4862	33.2051	28.6569	32.9706	13.4531	26.3811	20.0642	20.0605	13.2617	15.8945	22.7167	18.7799
	Avin_02240	Avin_02240	4.00761	1.60457	3.57746	5.63704	3.83767	6.62378	8.49246	3.07063	1.77566	1.26011	1.68895	2.21718	8.58753	3.41153	5.4951	7.60394	1.22703	1.05601	0.647112	3.15755	1.32454	1.70376	5.63398
	Avin_02250	Avin_02250	7.68125	2.80799	2.38497	2.81852	2.55844	6.62378	1.9598	4.60595	0.591887	2.52022	2.25193	1.66288	1.71751	6.14076	0	5.26427	1.84054	1.05601	3.23556	4.42057	1.32454	1.13584	0.625998
	Avin_02260	Avin_02260	41.078	55.7587	43.7245	83.4986	60.1234	44.1586	60.1005	50.6654	43.7996	53.5546	52.3574	175.711	179.193	118.039	104.407	52.0577	99.3891	103.489	67.2996	11.3672	26.4908	27.2601	33.1779
	Avin_02270	Avin_02270	13.6927	8.42398	12.7199	13.7403	23.026	12.5116	9.79899	11.259	11.2458	6.93059	15.7635	13.3031	12.595	4.77615	7.55576	3.50951	6.74864	8.9761	3.23556	3.15755	1.32454	4.54335	7.51197
	Avin_02280	Avin_02280	20.038	22.4639	25.0422	29.5944	10.8734	16.9274	4.57286	4.60595	6.51075	3.78032	7.88176	29.3776	29.7701	19.7869	28.8493	12.2833	31.2892	12.1441	12.2951	1.89453	9.27179	3.97543	8.76397
	Avin_02290	clpP	16.3644	31.6902	17.4898	33.1176	10.8734	11.7756	5.8794	19.9591	6.51075	2.52022	1.12597	33.812	30.3426	14.3284	19.2329	5.84918	25.7675	7.39208	20.0605	1.26302	3.97363	4.54335	5.63398
	Avin_02300	Avin_02300	120.562	111.116	126.404	214.56	84.4287	58.8781	82.9648	92.119	44.3915	35.9131	42.2237	259.41	222.131	173.988	197.137	80.1338	140.494	150.482	96.4196	30.944	47.0212	43.7297	41.3159
	Avin_02310	Avin_02310	5.34348	9.62741	5.56494	9.86481	5.11689	0	3.9196	5.11772	6.51075	5.67048	5.06684	10.5316	10.305	2.72923	5.4951	7.01902	12.8838	8.9761	9.70667	8.20962	7.94725	2.83959	5.63398
	Avin_02320	Avin_02320	26.3834	28.4811	28.2222	29.2421	12.7922	16.1915	13.7186	15.8649	7.10264	11.341	10.1337	35.4748	35.4951	27.9746	21.2935	28.661	31.9027	29.0403	15.5307	4.42057	12.5831	14.198	7.51197
	Avin_02330	Avin_02330	274.521	251.917	266.322	237.812	150.309	128.796	143.065	119.755	85.2317	104.589	83.3214	371.377	315.449	271.558	279.563	103.531	211.662	170.546	121.01	30.944	54.9685	44.2977	38.8119
	Avin_02340	Avin_02340	8.01522	6.01713	5.96243	9.5125	2.55844	6.62378	7.18593	4.09418	3.55132	5.04043	4.50386	8.31441	8.01503	7.50538	2.06066	4.67935	3.06756	1.58402	3.23556	1.26302	1.32454	2.27167	0.625998
	Avin_02350	Avin_02350	2.0038	2.00571	3.17996	4.58009	0.639611	1.47195	1.9598	3.07063	0	4.41038	1.68895	2.77147	4.00752	2.04692	0.686888	0	1.22703	0	1.29422	0	0.662271	1.13584	0.625998
	Avin_02360	Avin_02360	5.34348	5.61599	6.75742	7.04629	5.7565	1.47195	4.57286	2.04709	1.77566	10.7109	1.68895	5.54294	6.87003	4.09384	9.61643	4.09443	1.84054	8.9761	4.52978	2.52604	7.28498	2.83959	3.12999
	Avin_02370	Avin_02370	27.7193	23.2662	29.8122	42.6301	15.9903	9.56769	11.7588	21.4944	4.73509	9.45081	10.6967	32.1491	44.0827	31.3861	23.3542	13.4531	33.7432	30.6243	9.05956	6.31509	9.93406	10.2225	3.75599
	Avin_02380	Avin_02380	15.6965	14.8423	17.8873	15.8542	4.47728	8.09573	5.8794	4.09418	1.18377	3.15027	4.50386	17.7374	9.16004	18.4223	12.364	8.77378	9.81621	6.33607	6.47112	2.52604	5.29817	10.2225	0.625998
	Avin_02390	Avin_02390	4.34158	6.81941	9.93739	3.17083	3.83767	2.20793	0	0	0	0	1.12597	4.43435	4.58002	0	2.74755	3.50951	2.45405	1.58402	0.647112	1.26302	0	2.27167	0
	Avin_02400	Avin_02400	2.67174	0.802284	2.78247	3.87546	0	0	0	2.55886	0	0	0.562983	2.77147	4.00752	0.682307	2.74755	4.09443	1.22703	3.16804	0	0.631509	0	0	5.00798
	Avin_02410	Avin_02410	3.00571	3.20914	1.58998	1.05694	3.19806	0	3.9196	1.53532	1.18377	3.78032	3.94088	3.88006	5.15252	0.682307	5.4951	1.16984	2.45405	10.5601	1.29422	0.631509	3.97363	2.27167	3.75599
	Avin_02420	Avin_02420	1.0019	0.802284	0	0	1.27922	0	0	2.04709	0	0	1.12597	1.10859	1.145	1.36461	0	0.584918	0	1.05601	1.94133	0.631509	2.64908	0	1.87799
	Avin_02430	Avin_02430	1.33587	0.802284	0	1.40926	2.55844	1.47195	1.30653	0	0.591887	0	1.12597	1.66288	0	2.04692	3.43444	1.75476	0.613513	1.05601	1.94133	1.26302	0	1.70376	2.50399
	Avin_02440	Avin_02440	0.333967	0.401142	0.794991	0	0	1.47195	0.653266	0	0	0.630054	0.562983	0.554294	2.29001	0.682307	4.80821	1.16984	2.45405	1.05601	0.647112	2.52604	1.98681	2.27167	3.75599
	Avin_02450	Avin_02450	0.333967	0.401142	0.397496	0	0.639611	0.735976	0.653266	0	0	0	1.12597	2.21718	2.29001	2.72923	6.18199	1.75476	1.22703	4.75205	6.47112	6.31509	4.6359	3.40751	5.00798
	Avin_02460	Avin_02460	6.34538	6.41827	7.55241	7.75092	6.39611	8.83171	17.6382	13.8178	14.2053	13.8612	16.8895	39.3549	69.8453	47.0792	63.8806	87.1529	47.2405	64.4167	84.7716	79.5702	81.4593	85.7557	113.306
	Avin_02470	aglA-2	5.67745	5.21485	5.96243	5.63704	5.7565	8.09573	9.79899	5.11772	15.9809	10.7109	10.6967	30.4862	30.3426	30.0215	49.4559	26.9062	24.5405	28.5123	49.1805	65.677	52.9817	42.026	51.3318
	Avin_02480	Avin_02480	60.7821	62.9793	36.1721	75.3953	25.5844	16.9274	28.7437	29.6828	6.51075	11.971	8.44474	210.632	253.619	152.154	142.186	68.4355	106.138	116.161	77.6534	15.7877	24.504	34.643	23.7879
	Avin_02490	Avin_02490	3.33967	3.20914	2.38497	4.22778	4.47728	2.9439	3.26633	2.04709	1.77566	0.630054	2.81491	10.5316	11.45	10.2346	13.0509	2.33967	9.20269	8.9761	7.76534	0.631509	0.662271	3.97543	2.50399
	Avin_02500	Avin_02500	1.66984	0.802284	3.17996	2.4662	1.91883	1.47195	0	0.511772	2.36755	4.41038	0.562983	4.98865	3.43501	8.18768	4.12133	4.67935	1.84054	1.58402	5.824	1.26302	1.32454	3.40751	1.87799
	Avin_02510	Avin_02510	1.0019	0	3.17996	0.352315	0	0	3.26633	1.53532	0	2.52022	1.12597	1.10859	6.29752	0	0	0	0.613513	0.528006	0.647112	0	1.32454	1.13584	1.252
	Avin_02520	Avin_02520	25.0476	33.6959	21.0673	19.025	8.95455	9.56769	8.49246	8.18835	0.591887	1.89016	0.562983	35.4748	35.4951	14.3284	24.728	9.3587	21.473	15.8402	11.648	2.52604	7.94725	2.27167	1.87799
	Avin_02530	Avin_02530	8.01522	7.6217	4.37245	10.5694	2.55844	2.9439	3.9196	3.07063	1.18377	1.26011	0	4.43435	2.86251	4.09384	5.4951	0.584918	1.84054	4.22405	1.94133	0	1.98681	0.567919	0.625998
	Avin_02540	Avin_02540	14.0266	8.02284	9.1424	15.8542	5.7565	5.15183	4.57286	5.11772	2.95943	1.26011	1.12597	3.88006	9.16004	5.45846	5.4951	4.09443	4.29459	5.80806	3.88267	3.15755	2.64908	0	1.252
	Avin_02550	Avin_02550	3.00571	3.20914	1.98748	7.39861	0	1.47195	3.9196	2.04709	0	0	0	0	0.572502	2.04692	1.37378	1.16984	4.29459	2.11202	1.29422	0	0	0	1.252
	Avin_02570	vnfY	1.33587	0	0	2.4662	1.27922	0	0	1.02354	0	0.630054	0	0	1.145	1.36461	0	2.33967	1.22703	0	1.29422	0	0	1.13584	0
	Avin_02580	Avin_02580	0.333967	2.40685	1.98748	0	1.27922	2.20793	0	0.511772	0	1.26011	2.25193	1.10859	0	1.36461	0	0	1.22703	2.11202	1.94133	1.26302	0	0	0.625998
	Avin_02590	vnfK	2.0038	4.41256	2.38497	1.40926	1.27922	0	3.9196	3.07063	1.18377	0	1.12597	2.21718	1.145	2.72923	3.43444	4.67935	1.22703	2.64003	3.23556	1.26302	1.32454	2.27167	3.75599
	Avin_02600	vnfG	0	1.20343	0.794991	1.05694	1.27922	0	0	0	0	0	0	0	0	0	2.74755	1.75476	1.84054	3.16804	1.29422	1.26302	0	0	0
	Avin_02610	vnfD	4.00761	5.61599	7.94991	3.87546	3.83767	3.67988	3.9196	5.11772	6.51075	2.52022	5.62983	5.54294	4.58002	2.04692	8.24265	7.01902	9.20269	5.80806	1.94133	3.78906	0.662271	2.27167	0.625998
	Avin_02620	Avin_02620	0	0.802284	0.397496	1.05694	0.639611	2.9439	1.30653	1.02354	0	0	0.562983	1.66288	0.572502	0	0	0.584918	1.22703	1.05601	0.647112	0	1.98681	1.70376	1.252
	Avin_02640	Avin_02640	2.67174	1.20343	0.794991	0.704629	3.19806	0.735976	0.653266	0	0.591887	0	1.12597	1.66288	0.572502	2.04692	0.686888	0.584918	1.84054	0	1.29422	0.631509	0	0.567919	1.87799
	Avin_02650	vnfF	1.0019	1.60457	0.794991	1.76157	1.27922	1.47195	0.653266	0.511772	1.18377	1.26011	1.68895	3.32577	4.58002	2.72923	0.686888	8.18886	3.68108	3.69604	3.23556	8.84113	10.5963	13.63	7.51197
	Avin_02660	vnfH	5.67745	3.20914	7.55241	4.58009	5.11689	5.88781	9.14573	6.14126	10.0621	5.04043	7.31877	12.1945	10.8775	6.14076	8.92954	3.50951	9.20269	8.9761	15.5307	6.31509	13.9077	7.95086	8.76397
	Avin_02670	Avin_02670	0.667935	0.802284	0.794991	0.704629	0	0.735976	0.653266	0	0.591887	0.630054	0.562983	2.77147	1.145	1.36461	2.74755	1.16984	3.06756	0.528006	1.29422	0	1.32454	0.567919	1.252
	Avin_02680	Avin_02680	0.333967	0	1.19249	0.704629	0.639611	2.20793	1.9598	3.07063	2.36755	1.26011	0	0	1.145	1.36461	6.18199	1.16984	3.06756	1.58402	1.94133	3.15755	5.29817	0	2.50399
	Avin_02690	pcaK	2.33777	0.802284	1.98748	5.63704	3.83767	8.83171	3.9196	0	5.91887	1.26011	0.562983	2.21718	2.86251	4.09384	4.80821	4.67935	1.22703	1.58402	1.94133	4.42057	0.662271	1.13584	4.38198
	Avin_02700	moeB2	72.4709	81.0307	90.629	83.8509	66.5196	55.9342	66.6332	59.3655	34.9213	31.5027	34.9049	95.8929	133.393	109.851	118.832	114.059	103.684	99.2651	67.2996	42.9426	56.293	43.7297	41.9418
	Avin_02710	Avin_02710	30.725	44.9279	38.1596	54.6088	28.7825	17.6634	40.5025	20.4709	13.6134	18.2716	21.9563	54.8751	64.6928	47.7615	44.6477	45.0387	35.5837	40.6565	29.7671	11.9987	19.8681	16.4696	21.9099
	Avin_02720	Avin_02720	17.3663	16.0457	23.0547	16.9111	13.4318	11.7756	9.14573	9.2119	5.91887	8.1907	3.3779	26.6061	25.7626	27.9746	15.1115	16.3777	14.1108	21.1202	6.47112	3.15755	9.27179	5.67919	2.50399
	Avin_02730	Avin_02730	29.0552	30.4868	41.737	32.413	30.0617	18.3994	11.7588	22.0062	12.4296	6.30054	5.62983	64.2981	61.2577	50.4907	43.9608	28.0761	33.7432	38.5444	16.1778	7.57811	14.57	13.0621	16.2759
	Avin_02740	vnfX	13.6927	12.4354	13.5148	9.86481	4.47728	6.62378	9.14573	11.259	5.32698	1.89016	1.12597	18.846	21.1826	20.4692	20.6066	11.6984	24.5405	16.8962	10.3538	7.57811	7.28498	7.38294	8.13797
	Avin_02750	vnfN	8.01522	7.22055	11.1299	8.45555	2.55844	4.41586	5.22613	3.07063	5.91887	2.52022	4.50386	6.65153	13.1676	20.4692	8.92954	9.3587	9.81621	11.0881	9.70667	4.42057	7.94725	2.83959	5.63398
	Avin_02770	vnfE	5.34348	0.802284	4.37245	3.17083	0	0	0	3.07063	0.591887	0	3.3779	1.66288	2.29001	2.72923	3.43444	4.67935	0.613513	2.11202	3.88267	2.52604	6.62271	4.54335	6.25998
	Avin_02780	vnfA	8.68315	9.22626	5.56494	5.63704	8.31494	9.56769	8.49246	7.16481	7.10264	3.78032	3.94088	11.6402	9.73254	11.5992	7.55576	10.5285	3.68108	5.80806	7.76534	8.20962	3.97363	3.40751	8.13797
	Avin_02790	vnfU	1.66984	1.20343	0	0.704629	1.27922	1.47195	1.30653	1.02354	1.18377	0	0	1.66288	0	1.36461	0.686888	0.584918	1.84054	2.64003	0	0.631509	0.662271	0	1.252
	Avin_02800	Avin_02800	6.67935	12.4354	10.3349	3.17083	7.03572	5.88781	2.61306	3.5824	2.36755	1.89016	0.562983	3.32577	3.43501	6.82307	4.12133	4.67935	6.13513	6.33607	10.3538	1.89453	1.98681	0	4.38198
	Avin_02810	relA	33.0628	42.521	34.9796	19.3773	45.4124	50.0464	37.2362	43.5006	30.1862	40.9535	32.09	22.1718	31.4876	23.1984	35.0313	23.3967	38.0378	33.2644	36.2383	29.0494	38.4117	38.6185	41.9418
	Avin_02820	rpoZ	52.4329	42.9222	49.6869	42.6301	61.4027	67.7098	65.9799	73.6952	71.6183	93.878	69.8099	31.5948	26.9076	31.3861	52.2035	49.1332	46.0135	41.7125	58.8872	65.0455	64.2403	68.1502	55.0878
	Avin_02830	gmk	6.34538	8.02284	9.93739	11.6264	9.59417	13.9835	11.1055	7.16481	7.69453	21.4218	10.1337	6.65153	6.29752	5.45846	6.18199	4.67935	11.0432	10.0321	12.2951	12.6302	9.93406	11.3584	13.146
	Avin_02840	Avin_02840	7.01331	13.2377	11.5274	8.10324	15.3507	14.7195	16.3317	14.3296	14.2053	10.0809	15.7635	11.0859	13.7401	6.82307	24.0411	18.1325	12.8838	15.8402	14.2365	25.8919	17.8813	20.4451	13.146
	Avin_02850	rph	19.0361	35.7016	27.4272	36.6407	39.6559	46.3665	44.4221	37.3594	40.2483	44.1038	36.0309	22.7261	18.3201	21.8338	26.1017	32.7554	29.4486	38.5444	42.7094	31.5755	38.4117	32.3714	31.2999
	Avin_02860	Avin_02860	14.3606	22.8651	15.8998	15.1495	17.2695	31.647	18.2915	14.3296	18.9404	27.7224	21.3933	9.9773	18.8926	15.0108	14.4246	15.7928	15.9513	14.2562	22.6489	25.8919	13.2454	21.013	28.1699
	Avin_02870	crc	47.7573	53.3519	40.5445	48.2671	106.175	89.0531	91.4573	106.449	140.277	139.872	138.494	39.9092	44.0827	47.0792	54.2641	79.5489	74.2351	83.9529	78.9476	125.039	139.077	124.374	117.688
	Avin_02880	pyrE	29.0552	30.4868	25.8372	33.1176	45.4124	74.3336	56.8342	61.4126	78.7209	63.0054	83.3214	32.1491	34.3501	21.8338	37.0919	63.1712	35.5837	51.2166	44.0036	77.6756	89.4066	84.6199	65.7298
	Avin_02890	Avin_02890	3.00571	2.40685	1.98748	4.22778	1.91883	2.9439	4.57286	2.55886	7.69453	5.67048	3.3779	0	1.145	2.72923	0	2.33967	4.9081	3.16804	2.58845	5.68358	8.60952	3.97543	3.75599
	Avin_02900	argB	28.0533	36.9051	47.6995	28.5375	42.2143	43.4226	37.8894	39.9182	41.4321	39.0633	34.3419	18.2917	16.0301	17.74	20.6066	34.5102	23.927	32.2084	16.8249	37.2591	30.4645	28.3959	36.3079
	Avin_02910	algC	200.046	226.645	272.682	198.001	131.12	108.924	112.362	116.684	85.2317	79.3868	99.085	141.899	174.041	152.837	113.336	162.607	108.592	139.922	113.245	47.9947	63.578	59.6315	68.8598
	Avin_02920	dut	10.353	14.8423	15.5023	12.331	8.31494	17.6634	11.7588	16.8885	12.4296	6.30054	10.1337	11.6402	9.16004	8.18768	9.61643	11.1135	12.2703	18.4802	20.0605	11.3672	14.57	9.65462	9.38997
	Avin_02930	coaBC	44.0837	48.137	41.737	43.3347	55.6462	52.2543	55.5276	41.4535	52.086	54.1846	43.9126	39.9092	41.2202	38.8915	25.4148	49.1332	26.9946	46.9925	51.7689	46.1002	58.2798	49.9768	46.3238
	Avin_02940	radC	73.4728	74.6124	52.8669	77.8615	60.7631	52.9903	37.8894	68.5774	10.654	12.6011	9.57071	24.3889	40.0752	34.7977	30.9099	42.1141	34.9702	21.1202	21.3547	16.4192	25.1663	18.1734	11.894
	Avin_02950	mtgA	19.7041	18.8537	17.4898	7.39861	19.1883	16.9274	14.3719	16.8885	9.47019	16.3814	7.88176	11.0859	14.3126	12.9638	8.24265	7.01902	10.4297	15.3122	17.472	9.47264	14.57	14.7659	9.38997
	Avin_02960	Avin_02960	5.34348	4.01142	3.97496	4.22778	3.19806	3.67988	4.57286	2.55886	2.36755	2.52022	2.25193	1.66288	3.43501	1.36461	2.74755	2.33967	2.45405	2.64003	3.88267	7.57811	1.98681	1.13584	2.50399
	Avin_02970	Avin_02970	8.68315	10.8308	7.15492	3.52315	10.2338	7.35976	11.1055	12.7943	15.3891	9.45081	5.62983	4.98865	6.87003	5.45846	6.86888	7.60394	7.36215	9.50411	12.2951	5.68358	9.27179	5.67919	9.38997
	Avin_02980	thiG	41.078	49.3405	49.6869	55.6657	78.6722	81.6933	64.6734	58.8538	71.6183	68.0458	66.432	38.2463	37.2126	55.9492	52.8904	47.9633	69.9405	63.8887	73.1236	66.3085	78.8102	61.3352	59.4698
	Avin_02990	trmB	9.01712	12.8365	13.9123	11.9787	30.7013	27.2311	15.6784	25.0768	30.1862	26.4623	27.0232	8.31441	5.15252	4.09384	10.9902	20.4721	8.58918	14.2562	20.0605	17.6823	19.8681	20.4451	25.6659
	Avin_03000	Avin_03000	16.6984	17.2491	17.4898	18.3204	23.026	15.4555	12.4121	19.9591	18.9404	17.0115	24.7712	6.09724	10.8775	17.0577	14.4246	15.2079	17.1784	13.7282	7.76534	18.3138	15.2322	26.6922	26.2919
	Avin_03010	rdgB	11.0209	19.656	22.6572	14.0926	12.7922	14.7195	5.22613	15.3532	13.0215	4.41038	5.62983	9.9773	17.7476	6.82307	8.24265	11.1135	3.06756	4.75205	5.824	8.84113	5.29817	5.67919	6.25998
	Avin_03020	Avin_03020	7.01331	6.41827	7.94991	7.39861	3.19806	3.67988	8.49246	4.09418	6.51075	4.41038	4.50386	3.88006	5.15252	6.14076	4.12133	3.50951	3.68108	5.28006	3.23556	3.15755	2.64908	0.567919	3.75599
	Avin_03030	metW	15.0285	18.4525	15.8998	9.5125	19.1883	9.56769	12.4121	14.3296	13.6134	13.8612	11.8226	9.423	4.00752	19.7869	3.43444	9.3587	5.52162	12.1441	8.41245	8.84113	15.8945	12.4942	6.25998
	Avin_03040	metX	55.7726	51.3462	60.4193	42.9824	61.4027	49.3104	56.1809	54.2478	49.7185	55.4447	39.9718	36.0291	36.0676	29.3392	35.7182	49.1332	33.1297	24.2883	43.3565	27.1549	25.1663	28.9639	30.6739
	Avin_03050	Avin_03050	5.00951	6.01713	7.15492	5.28472	3.83767	3.67988	4.57286	2.55886	6.51075	4.41038	0.562983	7.20583	3.43501	2.04692	0.686888	2.92459	5.52162	3.16804	7.11823	3.78906	0	5.11127	3.75599
	Avin_03060	Avin_03060	9.35109	15.6445	8.7449	6.34166	1.91883	8.09573	10.4523	7.67658	4.14321	8.1907	5.06684	6.65153	6.29752	10.9169	1.37378	6.4341	8.58918	5.28006	3.88267	3.15755	3.97363	3.40751	3.75599
	Avin_03070	proC	14.3606	10.4297	15.5023	7.39861	10.8734	3.67988	8.49246	8.70012	5.91887	6.93059	7.88176	5.54294	4.00752	10.2346	4.12133	6.4341	6.13513	8.44809	7.11823	3.78906	9.93406	7.95086	8.76397
	Avin_03080	Avin_03080	20.038	28.0799	29.8122	25.3667	18.5487	41.2146	37.8894	32.2416	33.7375	25.2022	28.1491	26.0518	15.4576	21.8338	28.1624	21.642	15.9513	26.4003	25.2374	35.3645	25.8286	33.5072	24.4139
	Avin_03090	pilT	15.0285	22.0628	23.4522	23.2528	12.7922	5.88781	9.79899	10.7472	5.32698	2.52022	3.94088	4.98865	16.0301	8.18768	12.364	5.84918	7.97567	7.39208	9.70667	5.05207	13.2454	7.95086	5.63398
	Avin_03100	Avin_03100	14.0266	10.8308	14.3098	7.75092	8.95455	14.7195	6.53266	8.70012	7.10264	13.8612	9.57071	7.76012	5.15252	10.2346	3.43444	6.4341	7.36215	6.33607	6.47112	8.84113	10.5963	9.0867	3.75599
	Avin_03110	pyrC	34.3986	23.6674	29.4147	21.1389	23.026	27.9671	11.7588	37.8711	15.9809	18.9016	30.4011	8.31441	14.3126	8.86999	17.1722	17.5476	19.6324	21.6482	18.1191	23.3658	28.4777	21.5809	18.7799
	Avin_03120	pyrB	10.353	10.8308	20.2723	11.9787	12.7922	5.15183	9.79899	14.3296	8.28641	9.45081	9.57071	7.76012	5.72502	8.18768	4.80821	11.1135	9.20269	10.0321	10.3538	15.7877	7.28498	8.51878	9.38997
	Avin_03130	pyrR	5.34348	8.02284	12.3224	11.6264	3.83767	6.62378	4.57286	5.62949	0	0.630054	1.12597	11.0859	8.58753	10.9169	4.12133	9.3587	14.7243	3.69604	9.70667	3.15755	1.32454	7.95086	0.625998
	Avin_03140	Avin_03140	5.34348	7.6217	3.97496	2.81852	3.19806	2.20793	1.30653	5.11772	1.18377	3.15027	0	5.54294	1.71751	0	4.80821	5.84918	4.29459	3.16804	0	1.26302	2.64908	6.24711	2.50399
	Avin_03150	Avin_03150	3.00571	7.6217	9.53989	4.93241	2.55844	1.47195	2.61306	5.62949	5.32698	2.52022	5.62983	4.43435	4.58002	7.50538	11.6771	2.33967	7.36215	6.33607	2.58845	3.15755	2.64908	6.24711	1.252
	Avin_03160	Avin_03160	10.019	13.6388	11.5274	4.58009	5.11689	10.3037	7.83919	9.72367	5.91887	15.7513	4.50386	6.09724	2.29001	8.86999	2.74755	11.6984	6.13513	4.75205	9.70667	9.47264	3.97363	10.7905	11.894
	Avin_03170	gshB	23.7117	20.8594	29.8122	23.6051	15.3507	22.0793	20.2513	28.6592	14.7972	20.7918	14.6375	21.6175	17.7476	18.4223	22.6673	25.1515	23.3135	23.2323	23.296	17.0508	10.5963	10.7905	15.0239
	Avin_03180	pilG	8.01522	6.81941	3.17996	5.98935	8.95455	10.3037	5.22613	5.11772	2.36755	2.52022	7.31877	3.32577	2.29001	5.45846	13.0509	4.67935	7.97567	5.28006	2.58845	3.15755	2.64908	1.13584	0
	Avin_03190	Avin_03190	4.34158	2.80799	2.78247	3.87546	5.11689	3.67988	3.9196	1.02354	5.32698	8.82075	2.81491	2.77147	3.43501	3.41153	2.74755	6.4341	3.06756	4.75205	5.17689	6.31509	5.96044	5.67919	5.63398
	Avin_03200	Avin_03200	7.34728	6.41827	1.98748	7.75092	3.83767	4.41586	7.83919	8.18835	7.10264	5.04043	1.68895	1.10859	6.29752	5.45846	9.61643	9.3587	8.58918	5.80806	3.88267	6.31509	6.62271	3.40751	3.75599
	Avin_03210	bioA	20.372	21.2605	23.8497	22.5481	13.4318	17.6634	15.0251	12.7943	9.47019	10.0809	15.7635	20.5089	19.4651	15.6931	3.43444	12.8682	11.6567	17.9522	10.3538	13.8932	13.2454	12.4942	10.016
	Avin_03220	Avin_03220	29.7231	36.9051	29.0172	31.7083	39.0163	43.4226	50.9548	48.1066	34.3294	35.9131	22.5193	16.6288	21.1826	16.3754	22.6673	40.3594	27.6081	26.4003	30.4142	45.4687	40.3985	31.2355	37.5599
	Avin_03230	Avin_03230	0.667935	0.802284	0.794991	0.352315	1.91883	0	0	0	1.18377	0	1.12597	0.554294	0	0	0.686888	0.584918	1.84054	0.528006	1.29422	0	0	0.567919	0.625998
	Avin_03240	Avin_03240	8.68315	6.41827	7.94991	3.17083	3.19806	4.41586	1.9598	4.60595	7.10264	5.67048	5.06684	2.21718	2.86251	5.45846	0	3.50951	5.52162	2.11202	3.88267	0.631509	0.662271	2.83959	2.50399
	Avin_03250	Avin_03250	18.7022	21.6617	29.0172	13.388	13.4318	21.3433	24.8241	19.9591	8.28641	11.971	15.7635	12.1945	16.0301	17.0577	10.3033	16.3777	16.5648	17.4242	5.824	6.31509	11.9209	11.3584	11.268
	Avin_03260	Avin_03260	4.00761	4.01142	4.37245	3.52315	3.19806	2.20793	4.57286	2.55886	1.77566	2.52022	6.19281	3.88006	2.86251	2.72923	6.86888	1.16984	4.9081	4.22405	0	4.42057	2.64908	1.13584	3.12999
	Avin_03270	Avin_03270	0.667935	1.60457	2.78247	1.76157	0.639611	1.47195	1.30653	2.04709	2.36755	1.89016	4.50386	3.32577	2.29001	2.04692	4.80821	2.92459	1.84054	1.58402	3.23556	4.42057	1.32454	2.27167	1.252
	Avin_03280	Avin_03280	42.7478	45.7302	44.917	64.8259	55.6462	58.8781	41.809	55.2714	55.0455	64.8955	91.7662	47.115	50.3802	49.8084	49.4559	54.3974	37.4243	55.9686	49.8276	34.1015	62.2535	40.3222	50.7058
	Avin_03290	Avin_03290	418.127	428.42	325.151	462.589	319.806	217.849	318.794	397.135	7.69453	11.971	20.8304	658.502	485.482	481.026	565.995	150.909	403.078	263.475	273.728	73.2551	76.1612	74.9653	49.4538
	Avin_03300	Avin_03300	10.353	13.2377	10.3349	8.10324	15.9903	12.5116	17.6382	12.2825	6.51075	8.1907	3.3779	4.43435	5.15252	8.18768	10.3033	5.84918	10.4297	2.11202	8.41245	6.31509	9.27179	6.81502	11.894
	Avin_03310	ilvD	29.0552	31.2891	34.1846	32.0606	33.2598	24.2872	26.7839	29.6828	65.6994	61.1152	54.6093	19.4003	25.1901	39.5738	35.0313	20.4721	19.0189	41.7125	31.7085	32.207	47.6835	43.7297	23.7879
	Avin_03320	hipA	6.34538	13.2377	6.75742	17.6157	16.6299	15.4555	15.0251	15.3532	11.2458	22.0519	14.6375	17.7374	18.3201	16.3754	15.7984	18.1325	13.4973	22.7043	12.9422	17.0508	31.1267	21.5809	13.146
	Avin_03330	Avin_03330	2.67174	2.00571	1.98748	2.11389	5.11689	2.20793	3.26633	2.55886	2.95943	3.78032	6.19281	2.21718	4.58002	2.72923	4.80821	4.67935	3.68108	5.80806	3.23556	3.15755	5.96044	1.70376	2.50399
	Avin_03340	Avin_03340	1.66984	0.802284	0.397496	1.40926	1.27922	2.20793	2.61306	2.04709	1.77566	1.26011	3.3779	1.10859	0.572502	0	0.686888	1.75476	1.22703	1.58402	1.29422	1.89453	0.662271	0.567919	0.625998
	Avin_03350	Avin_03350	17.7003	11.6331	16.6948	13.7403	23.026	24.2872	24.8241	28.6592	25.4511	20.7918	14.6375	10.5316	7.44253	17.0577	18.546	23.9817	26.9946	12.1441	16.8249	33.47	26.4908	21.013	15.0239
	Avin_03360	Avin_03360	6.34538	7.6217	7.55241	6.34166	4.47728	4.41586	3.26633	5.62949	4.14321	5.04043	0.562983	0	2.29001	4.09384	4.80821	0	4.9081	0.528006	1.29422	3.15755	1.32454	3.40751	1.252
	Avin_03370	Avin_03370	14.3606	12.4354	14.7073	6.69398	7.03572	11.7756	11.1055	14.8414	11.2458	6.93059	7.31877	7.20583	8.01503	8.86999	12.364	3.50951	10.4297	12.1441	11.648	12.6302	5.96044	15.3338	3.75599
	Avin_03380	Avin_03380	0	1.60457	3.97496	1.40926	0.639611	1.47195	2.61306	3.07063	2.95943	1.89016	0	6.65153	2.29001	2.72923	1.37378	0	0.613513	1.05601	0.647112	0	1.32454	3.40751	1.252
	Avin_03390	Avin_03390	4.34158	0	7.15492	4.58009	0.639611	0.735976	1.30653	0	1.18377	2.52022	1.12597	8.31441	3.43501	1.36461	1.37378	0	0	3.69604	0	1.26302	1.32454	0	0.625998
	Avin_03400	Avin_03400	13.6927	8.42398	5.16744	6.69398	8.95455	4.41586	8.49246	5.11772	12.4296	5.67048	12.3856	1.10859	2.29001	5.45846	3.43444	3.50951	6.74864	10.5601	7.76534	5.05207	12.5831	9.65462	6.25998
	Avin_03410	Avin_03410	8.01522	9.22626	11.5274	8.80787	21.7468	19.1354	12.4121	12.7943	13.0215	6.93059	10.1337	8.86871	5.72502	9.5523	10.9902	15.2079	12.2703	11.6161	6.47112	11.9987	5.29817	16.4696	6.88598
	Avin_03420	Avin_03420	10.353	13.6388	7.94991	7.75092	13.4318	11.7756	11.7588	9.72367	6.51075	14.4912	12.3856	7.76012	8.01503	10.9169	8.24265	10.5285	6.13513	9.50411	11.648	3.78906	7.94725	11.3584	8.76397
	Avin_03430	Avin_03430	3.67364	1.20343	1.58998	1.40926	0	0.735976	7.18593	3.07063	2.95943	7.56065	1.12597	4.98865	3.43501	2.72923	2.06066	4.09443	1.84054	2.64003	2.58845	3.15755	1.98681	2.27167	3.12999
	Avin_03440	Avin_03440	12.6908	15.2434	15.1048	18.6727	10.8734	10.3037	7.18593	14.8414	4.73509	11.341	10.1337	10.5316	11.45	12.9638	6.18199	9.3587	4.9081	12.6721	8.41245	11.3672	17.8813	15.3338	11.268
	Avin_03450	Avin_03450	10.353	12.0343	11.1299	10.2171	12.7922	6.62378	3.9196	8.70012	10.0621	5.67048	8.44474	5.54294	6.29752	9.5523	6.86888	9.94361	4.29459	4.75205	10.3538	7.57811	6.62271	6.81502	6.88598
	Avin_03460	Avin_03460	9.35109	11.232	11.5274	11.2741	9.59417	8.83171	9.79899	13.3061	5.32698	7.56065	3.3779	3.32577	10.305	5.45846	2.06066	9.3587	10.4297	12.6721	8.41245	15.1562	9.93406	10.7905	8.13797
	Avin_03470	Avin_03470	6.01141	9.22626	3.17996	2.11389	9.59417	11.7756	7.18593	13.3061	8.28641	10.7109	6.19281	2.77147	1.71751	3.41153	7.55576	5.26427	4.29459	3.69604	5.17689	13.8932	17.8813	12.4942	7.51197
	Avin_03480	Avin_03480	4.67554	3.61028	1.58998	2.11389	3.83767	4.41586	1.30653	2.55886	1.77566	1.26011	2.25193	1.66288	5.15252	0.682307	1.37378	2.92459	1.22703	0	0.647112	3.78906	3.31135	1.13584	3.12999
	Avin_03490	coaD	9.35109	10.4297	12.7199	11.2741	8.31494	6.62378	12.4121	11.259	4.73509	6.30054	6.19281	8.31441	4.58002	12.9638	10.3033	9.94361	8.58918	4.22405	4.52978	6.9466	5.29817	5.11127	5.00798
	Avin_03500	Avin_03500	14.3606	10.4297	7.94991	9.5125	1.27922	2.9439	0.653266	4.60595	2.95943	2.52022	1.12597	14.4117	9.73254	10.9169	4.80821	5.84918	5.52162	4.22405	9.05956	6.9466	5.96044	2.83959	0.625998
	Avin_03510	Avin_03510	16.0304	12.4354	17.4898	23.2528	0.639611	4.41586	5.22613	7.16481	4.14321	3.78032	1.68895	23.8347	20.6101	11.5992	15.7984	7.01902	6.13513	10.0321	5.824	5.68358	4.6359	1.70376	4.38198
	Avin_03520	Avin_03520	18.3682	20.0571	13.1174	9.16018	7.67533	5.15183	9.79899	13.3061	18.9404	10.0809	15.2005	10.5316	9.16004	13.6461	23.3542	11.1135	7.36215	14.2562	14.2365	11.9987	7.94725	10.2225	4.38198
	Avin_03530	Avin_03530	16.6984	23.2662	22.2597	11.2741	10.8734	17.6634	9.79899	12.2825	23.0836	17.6415	17.4525	21.6175	14.3126	17.0577	17.1722	23.3967	19.6324	14.2562	18.1191	18.9453	13.2454	18.1734	15.6499
	Avin_03540	Avin_03540	37.7383	54.5553	60.4193	40.1639	26.2241	41.9506	48.3417	30.1945	44.3915	38.4333	32.653	5.54294	16.0301	28.6569	25.4148	31.0007	26.3811	33.7924	45.2978	61.2564	38.4117	39.1864	45.0718
	Avin_03550	metF	19.0361	17.6502	27.4272	24.662	29.4221	33.8549	38.5427	33.2652	52.6779	57.3349	36.0309	32.1491	40.0752	36.1623	43.9608	28.661	42.9459	55.9686	57.5929	50.5207	33.7758	40.3222	32.5519
	Avin_03560	Avin_03560	4.34158	3.61028	9.53989	3.87546	3.19806	7.35976	6.53266	2.04709	13.0215	21.4218	12.9486	4.43435	3.43501	5.45846	5.4951	11.1135	5.52162	5.28006	23.296	15.7877	13.9077	9.65462	10.642
	Avin_03570	ahcY	54.1027	55.3576	87.449	61.6551	76.7533	82.4293	113.668	78.3011	365.194	356.61	237.579	38.8006	31.4876	95.523	87.2347	102.946	101.843	111.409	243.314	192.61	221.861	165.264	197.815
	Avin_03580	Avin_03580	9.01712	6.41827	8.7449	2.81852	15.9903	7.35976	9.14573	15.3532	13.6134	3.15027	18.5784	7.20583	4.58002	8.86999	15.7984	10.5285	9.81621	12.1441	7.11823	13.8932	20.5304	23.2847	11.894
	Avin_03590	ligB	2.67174	5.61599	5.56494	7.04629	6.39611	3.67988	3.9196	6.14126	1.18377	2.52022	2.81491	2.21718	2.86251	4.77615	4.80821	8.77378	3.06756	5.28006	7.11823	10.1041	3.31135	3.97543	6.88598
	Avin_03600	fucP	31.059	31.6902	34.9796	22.9005	21.7468	6.62378	9.14573	16.8885	20.716	27.7224	27.0232	58.7552	88.1653	120.768	82.4265	64.9259	55.8297	76.0328	64.7112	81.4647	68.8762	62.4711	60.0958
	Avin_03610	Avin_03610	27.0514	28.0799	24.2472	17.2634	22.3864	22.0793	16.3317	24.5651	13.6134	19.5317	10.1337	21.0632	27.4801	25.2454	27.4755	25.1515	15.9513	19.0082	24.5902	15.7877	14.57	27.2601	23.7879
	Avin_03620	Avin_03620	2.33777	2.00571	3.97496	5.63704	3.83767	2.9439	1.9598	4.09418	2.95943	1.26011	5.62983	8.31441	2.86251	6.14076	7.55576	2.33967	3.06756	7.92009	6.47112	5.68358	5.96044	1.70376	5.63398
	Avin_03630	dctM	2.67174	2.40685	4.76995	2.11389	2.55844	2.20793	1.30653	2.04709	2.95943	0	2.81491	2.21718	2.29001	1.36461	4.12133	4.67935	4.29459	0	2.58845	1.26302	1.32454	0	1.252
	Avin_03650	dctP	7.68125	6.41827	8.34741	14.0926	12.7922	2.9439	3.9196	2.04709	2.36755	2.52022	2.81491	8.86871	7.44253	11.5992	10.3033	2.92459	7.36215	6.86408	2.58845	3.15755	8.60952	2.83959	5.00798
	Avin_03660	Avin_03660	7.68125	4.8137	5.56494	3.87546	3.19806	5.15183	5.22613	4.60595	1.77566	1.89016	2.81491	6.09724	6.87003	7.50538	3.43444	5.84918	3.06756	4.75205	2.58845	0.631509	4.6359	2.27167	2.50399
	Avin_03670	Avin_03670	142.604	131.173	143.098	123.662	66.5196	63.2939	84.9246	102.354	37.8807	40.9535	27.5862	107.533	146.561	124.862	128.448	113.474	110.432	83.4249	61.4756	59.3619	82.7839	92.0028	56.9658
	Avin_03680	dctD2	11.3549	9.22626	9.93739	5.98935	7.03572	1.47195	1.9598	4.09418	6.51075	5.04043	5.62983	8.31441	13.7401	6.82307	6.18199	3.50951	4.9081	4.75205	5.17689	1.89453	1.98681	2.27167	2.50399
	Avin_03690	dctB2	6.67935	9.62741	9.93739	4.22778	3.83767	4.41586	5.22613	1.53532	4.73509	8.82075	4.50386	12.7488	7.44253	11.5992	4.80821	5.84918	6.13513	12.6721	4.52978	5.05207	4.6359	4.54335	5.00798
	Avin_03700	Avin_03700	1.66984	5.21485	5.96243	6.34166	3.83767	4.41586	5.22613	2.55886	6.51075	4.41038	6.75579	6.65153	8.01503	2.72923	5.4951	4.67935	7.97567	3.69604	7.11823	3.15755	1.32454	8.51878	5.63398
	Avin_03710	Avin_03710	5.00951	4.41256	5.16744	3.87546	4.47728	1.47195	1.30653	2.04709	0	1.89016	1.68895	3.32577	2.29001	3.41153	2.06066	0	1.22703	2.64003	5.17689	1.89453	4.6359	3.40751	5.00798
	Avin_03720	Avin_03720	14.6946	11.6331	11.9249	7.75092	6.39611	7.35976	3.9196	2.55886	5.32698	6.30054	7.31877	5.54294	8.58753	8.18768	4.12133	7.01902	5.52162	7.39208	7.76534	4.42057	7.94725	7.38294	4.38198
	Avin_03730	Avin_03730	0.333967	1.20343	1.98748	0	0.639611	0.735976	0.653266	1.02354	0.591887	0.630054	0.562983	0	1.145	0	0.686888	0	1.22703	1.05601	1.29422	1.26302	1.32454	0.567919	0.625998
	Avin_03740	Avin_03740	0	1.20343	3.17996	1.76157	3.83767	0.735976	1.30653	2.55886	0.591887	1.89016	1.12597	1.10859	1.145	0	0.686888	0.584918	1.22703	2.64003	1.94133	1.89453	1.32454	2.27167	2.50399
	Avin_03750	Avin_03750	5.67745	2.40685	4.76995	2.4662	1.91883	1.47195	1.30653	2.04709	0	3.78032	3.3779	2.21718	1.145	1.36461	1.37378	1.16984	3.06756	2.11202	1.29422	1.89453	1.32454	2.27167	0
	Avin_03760	Avin_03760	7.01331	4.01142	6.35993	5.98935	7.03572	8.83171	1.30653	4.60595	0	4.41038	0.562983	4.98865	4.58002	4.09384	1.37378	6.4341	2.45405	5.28006	2.58845	3.15755	1.32454	2.83959	1.252
	Avin_03770	Avin_03770	1.33587	0.802284	1.19249	0.352315	1.27922	2.9439	1.30653	1.53532	1.18377	0	1.12597	1.66288	3.43501	1.36461	0.686888	2.33967	3.68108	0	0.647112	2.52604	0	0	0
	Avin_03790	Avin_03790	1.33587	3.20914	4.76995	2.81852	3.19806	4.41586	5.22613	2.04709	1.18377	1.26011	5.06684	4.43435	1.145	3.41153	0.686888	7.01902	3.68108	3.16804	0	1.26302	5.29817	2.83959	2.50399
	Avin_03800	fdhD	0	2.80799	3.17996	4.93241	1.27922	8.09573	2.61306	1.02354	24.2674	11.971	16.3265	4.43435	8.01503	10.9169	9.61643	2.92459	4.29459	6.86408	7.11823	0.631509	0	1.70376	1.252
	Avin_03810	fdhA	16.3644	15.2434	9.1424	15.1495	8.31494	14.7195	7.83919	9.2119	18.3485	13.2311	20.8304	13.8574	21.1826	12.9638	17.1722	11.6984	13.4973	16.3682	31.0614	10.1041	11.9209	10.7905	7.51197
	Avin_03820	fdhH	0.667935	2.40685	1.58998	0	0	0	0	1.02354	0	1.26011	3.3779	2.77147	0.572502	2.72923	0	2.92459	0	2.11202	2.58845	3.15755	0	2.27167	1.87799
	Avin_03830	fdhI	0	1.60457	1.58998	0.704629	0	0	1.30653	1.02354	1.18377	3.78032	3.3779	1.10859	2.86251	2.04692	1.37378	0.584918	1.22703	1.05601	1.29422	0.631509	1.32454	2.27167	3.12999
	Avin_03840	fdhE	0	0.401142	0.794991	0	1.91883	0.735976	1.30653	0	0	2.52022	2.25193	0.554294	2.29001	3.41153	0	0	0.613513	2.11202	2.58845	1.26302	0	0	1.252
	Avin_03850	moaA	1.33587	0	0.794991	1.05694	1.91883	0	0	0	0.591887	3.78032	1.68895	1.66288	2.29001	3.41153	0.686888	0	3.06756	1.05601	1.94133	0	1.32454	0	1.252
	Avin_03860	Avin_03860	0	0	0.397496	0	0	0.735976	0.653266	1.02354	0	0	0.562983	1.10859	0	0	0.686888	0	0.613513	0	0	0	0	0.567919	0
	Avin_03870	Avin_03870	2.0038	4.41256	3.57746	2.4662	4.47728	1.47195	1.30653	4.09418	7.10264	0.630054	2.81491	8.86871	6.87003	3.41153	8.24265	4.09443	9.20269	5.28006	1.94133	2.52604	7.94725	1.70376	3.75599
	Avin_03880	Avin_03880	7.68125	8.02284	12.3224	8.80787	7.03572	5.88781	7.83919	4.09418	4.14321	6.30054	8.44474	7.76012	8.01503	10.2346	6.18199	5.84918	9.81621	13.2001	7.76534	11.9987	9.93406	10.2225	10.642
	Avin_03890	outer membrane ferripyoverdine receptor	23.7117	25.6731	25.4397	40.1639	24.3052	28.7031	35.2764	29.6828	26.043	25.8322	20.8304	25.4975	23.4726	13.6461	17.1722	19.8872	39.2648	23.2323	16.8249	23.9974	25.8286	28.3959	17.5279
	Avin_03910	Avin_03910	129.913	155.242	165.358	109.922	37.7371	47.1025	42.4623	56.8067	75.1696	65.5256	69.2469	110.859	84.1578	105.075	97.5381	53.2276	58.8972	78.1449	68.5938	34.733	37.0872	22.7167	25.6659
	Avin_03920	Avin_03920	25.0476	31.2891	25.8372	52.1426	35.8182	31.647	32.6633	28.6592	40.8402	31.5027	43.3497	47.6693	36.0676	34.7977	32.9706	25.7364	44.1729	32.2084	31.7085	28.4179	28.4777	24.9884	20.0319
	Avin_03930	Avin_03930	43.7497	39.7131	45.712	56.7227	37.0974	44.1586	42.4623	39.9182	49.7185	53.5546	54.6093	39.9092	38.9302	48.4438	32.9706	31.5856	28.8351	33.2644	29.7671	25.8919	31.789	28.9639	23.7879
	Avin_03940	Avin_03940	52.0989	64.1827	61.6118	56.7227	31.3409	42.6866	41.809	43.5006	36.1051	51.6644	30.964	8.31441	18.8926	8.18768	11.6771	16.9626	8.58918	16.3682	6.47112	11.3672	17.8813	13.0621	12.52
	Avin_03950	Avin_03950	85.8296	112.721	115.671	70.1106	51.8085	44.1586	56.8342	54.7596	32.5538	39.0633	30.964	2.77147	4.00752	2.04692	0.686888	1.75476	1.22703	2.64003	1.29422	2.52604	0.662271	2.27167	1.252
	Avin_03960	Avin_03960	506.295	590.481	589.486	588.013	242.413	214.905	257.387	349.028	92.9262	129.791	88.3883	6.65153	2.86251	5.45846	2.74755	5.84918	4.29459	2.11202	5.824	1.26302	4.6359	3.97543	1.252
	Avin_03970	Avin_03970	1.0019	1.60457	2.38497	0	1.27922	0.735976	1.30653	1.53532	3.55132	2.52022	2.81491	0.554294	0	0.682307	0	0	1.22703	0.528006	0.647112	1.26302	0.662271	0	0
	Avin_03980	Avin_03980	12.0228	13.6388	17.4898	14.7972	33.8994	22.8153	19.598	34.8005	45.5753	49.1442	49.5425	0.554294	2.29001	3.41153	2.06066	1.75476	1.22703	1.05601	2.58845	7.57811	0	2.83959	2.50399
	Avin_04000	Avin_04000	22.0418	18.8537	35.3771	20.7866	33.8994	25.0232	32.6633	41.4535	72.2102	71.1961	54.6093	9.9773	5.72502	2.72923	4.12133	2.33967	2.45405	5.80806	4.52978	3.15755	3.97363	5.67919	1.252
	Avin_04010	Avin_04010	42.4139	52.5496	55.6494	52.8472	39.6559	39.7427	47.0352	58.342	83.456	78.1267	82.7585	7.20583	6.29752	11.5992	14.4246	9.3587	6.13513	3.69604	4.52978	6.31509	11.9209	6.81502	5.63398
	Avin_04020	Avin_04020	6.01141	6.01713	3.17996	2.11389	9.59417	6.62378	5.22613	4.60595	5.91887	3.78032	5.62983	2.21718	3.43501	6.82307	6.18199	6.4341	6.13513	3.16804	3.23556	5.68358	3.31135	5.11127	5.00798
	Avin_04030	Avin_04030	12.6908	8.02284	9.93739	8.80787	8.95455	12.5116	7.18593	7.16481	8.28641	8.1907	8.44474	9.423	10.305	10.2346	9.61643	15.7928	5.52162	11.0881	8.41245	5.68358	7.28498	9.65462	10.016
	Avin_04040	Avin_04040	14.6946	16.4468	11.5274	7.39861	13.4318	13.9835	7.18593	11.259	6.51075	8.1907	5.62983	11.6402	16.6026	10.2346	11.6771	8.77378	11.6567	7.92009	9.05956	9.47264	7.28498	4.54335	8.76397
	Avin_04050	Avin_04050	2.33777	2.40685	3.57746	2.81852	3.83767	1.47195	0.653266	2.55886	2.36755	1.89016	0	0.554294	0	1.36461	2.74755	0	1.22703	1.05601	0	1.26302	0.662271	2.83959	3.75599
	Avin_04060	Avin_04060	4.34158	2.00571	7.94991	3.17083	8.31494	5.15183	4.57286	8.70012	11.2458	7.56065	6.75579	3.32577	4.00752	5.45846	3.43444	9.3587	7.36215	3.69604	10.3538	13.2617	8.60952	10.2225	8.13797
	Avin_04070	Avin_04070	7.68125	9.22626	7.94991	5.98935	18.5487	14.7195	9.79899	9.72367	13.6134	14.4912	15.7635	17.7374	11.45	10.2346	17.1722	14.038	15.9513	16.3682	7.76534	18.3138	11.9209	17.6055	22.5359
	Avin_04080	mqo	4.00761	8.82512	7.15492	7.75092	8.95455	6.62378	14.3719	10.2354	14.7972	21.4218	16.3265	4.98865	7.44253	5.45846	7.55576	7.01902	7.97567	7.39208	10.3538	3.78906	10.5963	7.38294	4.38198
	Avin_04090	Avin_04090	13.6927	12.4354	10.3349	11.6264	5.11689	2.20793	5.8794	6.65304	10.0621	7.56065	9.00772	17.7374	31.4876	10.2346	11.6771	10.5285	7.97567	16.8962	9.70667	7.57811	6.62271	10.2225	5.63398
	Avin_04100	Avin_04100	3.67364	7.6217	5.56494	2.4662	2.55844	3.67988	1.9598	1.53532	2.95943	1.26011	2.81491	7.20583	5.15252	2.04692	3.43444	4.67935	3.68108	5.28006	1.29422	2.52604	3.97363	1.13584	0.625998
	Avin_04110	Avin_04110	1.66984	0	0.794991	0.352315	1.27922	5.15183	2.61306	3.07063	1.77566	1.26011	1.12597	1.10859	1.145	2.72923	1.37378	3.50951	3.68108	1.58402	1.29422	3.78906	0.662271	1.13584	0
	Avin_04120	Avin_04120	13.0247	14.04	10.3349	18.6727	19.1883	13.2476	22.2111	15.8649	15.9809	10.7109	11.2597	16.6288	12.0225	8.18768	12.364	20.4721	14.7243	11.0881	11.0009	11.9987	19.2059	14.7659	21.2839
	Avin_04130	glk	10.353	11.232	15.5023	9.86481	10.2338	8.83171	11.1055	9.2119	54.4536	50.4043	55.1723	32.7034	29.7701	34.7977	29.5362	45.0387	43.5594	41.7125	51.7689	78.9387	76.8234	95.4103	90.1437
	Avin_04140	Avin_04140	1.66984	1.20343	0.794991	0.352315	3.19806	5.15183	3.9196	3.5824	13.0215	8.82075	11.2597	4.98865	7.44253	4.09384	4.80821	8.18886	6.13513	8.44809	5.824	12.6302	16.5568	16.4696	12.52
	Avin_04150	gluP	10.019	2.80799	4.37245	3.87546	3.83767	7.35976	3.9196	3.07063	14.2053	5.04043	7.31877	9.9773	10.305	20.4692	14.4246	12.8682	12.2703	15.8402	21.3547	19.5768	18.5436	15.9017	27.5439
	Avin_04160	Avin_04160	12.3568	11.6331	15.1048	25.0143	30.0617	27.9671	37.2362	22.0062	14.2053	22.0519	39.9718	20.5089	17.7476	25.9277	19.2329	48.5482	30.6756	25.8723	14.8836	25.2604	38.4117	28.3959	30.0479
	Avin_04170	Avin_04170	2.0038	0	0.397496	0.704629	1.27922	0	3.9196	0	0.591887	0	1.12597	0.554294	0.572502	1.36461	2.06066	0	1.22703	0	0.647112	0	0	2.83959	0
	Avin_04180	Avin_04180	30.0571	19.2548	17.0923	34.5268	25.5844	26.4951	23.5176	35.824	3.55132	7.56065	6.19281	22.7261	21.7551	21.1515	36.405	24.5666	46.0135	23.2323	23.296	9.47264	25.1663	13.63	7.51197
	Avin_04190	Avin_04190	26.7174	26.4754	26.2347	36.993	42.2143	11.0396	30.0502	34.2887	1.77566	5.04043	8.44474	37.692	36.6401	19.1046	32.9706	29.2459	41.1054	25.3443	18.7662	19.5768	19.2059	14.198	12.52
	Avin_04120	phage integrase fragment	2.67174	2.80799	0.397496	2.11389	3.19806	0.735976	5.22613	2.55886	1.18377	1.26011	1.12597	3.32577	5.15252	3.41153	3.43444	0.584918	4.29459	3.69604	3.23556	0.631509	0.662271	1.13584	1.87799
	Avin_04210	Avin_04210	0	0	0	0.352315	0	0	0	0	0	0	0	0.554294	0.572502	0.682307	0	0	0.613513	0	0	0.631509	0.662271	0	0
	Avin_04220	Avin_04220	0	1.20343	0.794991	2.11389	0	0.735976	0	1.02354	0	0	0	0	1.145	0	0	0.584918	1.22703	2.11202	0.647112	0	4.6359	0	0
	Avin_04230	relE	17.3663	16.4468	15.1048	17.6157	31.9806	27.9671	34.6231	30.1945	23.0836	19.5317	28.7121	27.1604	23.4726	14.3284	26.1017	44.4538	19.6324	17.9522	27.8258	31.5755	46.359	34.643	40.6899
	Avin_04240	Avin_04240	23.3777	17.2491	13.1174	24.662	24.9448	26.4951	11.7588	35.3123	23.6755	25.2022	29.2751	34.9205	28.6251	19.7869	30.9099	32.1705	31.2892	33.7924	21.3547	32.8385	31.789	43.1618	41.9418
	Avin_04250	Avin_04250	2.33777	2.00571	2.38497	2.11389	4.47728	2.20793	1.9598	3.07063	3.55132	4.41038	2.81491	2.21718	1.71751	2.04692	1.37378	2.33967	2.45405	3.16804	1.29422	5.05207	3.31135	4.54335	5.00798
	Avin_04260	Avin_04260	2.67174	2.80799	2.78247	1.76157	5.7565	0.735976	3.9196	2.04709	6.51075	5.04043	4.50386	3.88006	4.00752	5.45846	2.74755	4.67935	1.84054	3.69604	4.52978	6.31509	1.98681	5.67919	9.38997
	Avin_04270	Avin_04270	4.34158	4.01142	4.37245	2.11389	3.83767	2.9439	2.61306	3.07063	7.10264	6.30054	8.44474	1.10859	6.29752	5.45846	2.06066	3.50951	3.68108	4.75205	9.70667	7.57811	5.29817	7.95086	15.0239
	Avin_04280	Phage Integrase protein	2.0038	6.01713	3.17996	7.39861	7.67533	5.88781	6.53266	7.16481	6.51075	7.56065	7.88176	3.88006	4.00752	3.41153	2.74755	10.5285	9.81621	1.05601	11.0009	6.31509	7.28498	14.7659	9.38997
	Avin_04290	Avin_04290	0.333967	0.401142	0.397496	0	0	0	0	0	0	0	0.562983	0	0	0.682307	0	1.16984	0.613513	0.528006	0	0	0.662271	0.567919	1.252
	Avin_04300	Avin_04300	4.34158	6.01713	4.37245	1.40926	2.55844	0	1.9598	2.04709	1.18377	3.78032	5.06684	5.54294	2.29001	4.77615	0.686888	2.33967	0.613513	0.528006	5.824	6.31509	0.662271	2.83959	0
	Avin_04310	Avin_04310	0.333967	1.20343	0.794991	0.704629	0.639611	0.735976	0.653266	1.53532	2.36755	3.15027	1.68895	2.21718	0	2.04692	2.06066	1.16984	2.45405	2.11202	1.94133	1.89453	3.31135	2.83959	0.625998
	Avin_04320	Avin_04320	66.1255	53.753	65.1893	47.9148	42.8539	25.7592	37.2362	50.1537	53.2698	51.0344	57.9872	38.2463	53.8152	50.4907	39.8395	24.5666	41.7189	42.2405	49.1805	32.207	31.1267	36.3468	38.8119
	Avin_04330	Avin_04330	36.4024	39.3119	30.2097	28.1852	23.6656	27.2311	24.8241	36.8476	34.3294	25.2022	37.1569	21.6175	26.3351	23.1984	26.1017	31.0007	25.154	30.0963	20.7076	18.9453	29.8022	26.6922	25.6659
	Avin_04340	Avin_04340	19.0361	11.6331	9.93739	13.388	10.2338	13.2476	8.49246	9.72367	9.47019	12.6011	12.9486	3.32577	8.58753	8.86999	8.24265	8.77378	8.58918	4.75205	14.2365	6.9466	3.31135	10.7905	10.016
	Avin_04350	Avin_04350	44.4177	42.1199	53.6619	66.9398	33.8994	34.5909	50.3015	41.4535	32.5538	28.9825	26.4602	69.8411	93.3179	68.2307	46.7084	38.6046	47.2405	58.0806	35.5911	18.3138	30.4645	23.2847	24.4139
	Avin_04360	Avin_04360	33.3967	26.4754	42.9295	36.2884	27.5033	24.2872	24.1709	24.0533	19.5323	12.6011	26.4602	47.115	39.5027	28.6569	29.5362	27.4912	34.3567	22.7043	30.4142	15.7877	21.1927	11.9263	19.4059
	Avin_04370	Avin_04370	6.01141	4.01142	6.75742	4.22778	6.39611	2.9439	1.30653	2.04709	0	1.89016	2.81491	8.86871	16.0301	4.09384	4.80821	5.84918	6.74864	6.33607	4.52978	2.52604	2.64908	3.40751	1.87799
	Avin_04380	Avin_04380	7.68125	10.0285	5.16744	11.2741	3.83767	2.9439	3.26633	4.09418	4.14321	2.52022	4.50386	13.3031	16.0301	10.2346	6.18199	4.67935	10.4297	11.0881	5.824	3.78906	3.31135	3.40751	1.87799
	Avin_04390	hoxY	5.34348	7.22055	7.15492	12.331	3.19806	3.67988	4.57286	2.04709	1.18377	3.78032	2.81491	7.20583	8.58753	7.50538	2.74755	6.4341	3.68108	5.28006	3.88267	0	1.32454	1.13584	1.252
	Avin_04400	hoxH	16.0304	11.6331	18.2848	16.5588	10.8734	4.41586	4.57286	7.16481	2.36755	6.93059	6.75579	20.5089	24.0451	21.1515	13.0509	20.4721	15.3378	20.5922	13.5893	3.15755	2.64908	5.67919	6.88598
	Avin_04410	hoxW	3.33967	4.8137	3.57746	1.76157	0.639611	0	1.30653	0.511772	0	1.26011	0	2.77147	5.72502	4.09384	0.686888	2.33967	3.68108	3.16804	0	3.15755	0	1.13584	0.625998
	Avin_04420	Avin_04420	0	0.802284	0.397496	0.352315	0	0	0	0	0	0	0	0	0.572502	0.682307	0.686888	0.584918	0	0.528006	0	0.631509	0	0	0
	Avin_04430	Avin_04430	5.34348	6.01713	7.94991	10.2171	12.7922	7.35976	5.22613	4.60595	7.10264	6.30054	5.06684	7.20583	14.3126	8.86999	7.55576	8.18886	9.20269	4.75205	5.17689	10.1041	9.27179	15.9017	5.63398
	Avin_04440	Avin_04440	28.3872	27.6788	29.8122	27.1282	37.7371	41.2146	36.5829	29.171	11.2458	7.56065	11.2597	18.2917	36.0676	32.7507	21.9804	39.1895	27.6081	33.7924	23.296	17.0508	21.1927	18.7413	18.7799
	Avin_04450	cooJ	0.667935	2.40685	3.97496	1.76157	2.55844	3.67988	3.9196	1.02354	4.14321	3.15027	2.81491	1.66288	1.145	0	0.686888	0.584918	0	1.58402	1.29422	0.631509	2.64908	2.83959	2.50399
	Avin_04460	cooT	1.0019	1.20343	2.38497	0.352315	0	0	1.30653	0	1.18377	0.630054	2.81491	3.32577	2.86251	0.682307	0.686888	0.584918	0	1.58402	1.29422	0	0.662271	1.13584	0
	Avin_04470	cooC	3.67364	1.60457	7.15492	6.69398	5.7565	7.35976	1.9598	6.65304	6.51075	2.52022	2.25193	4.43435	6.29752	4.09384	8.24265	4.67935	3.68108	1.58402	3.88267	10.7357	4.6359	7.95086	6.88598
	Avin_04480	Avin_04480	14.0266	14.4411	15.8998	15.1495	11.513	9.56769	11.1055	11.259	16.5728	21.4218	16.3265	9.423	13.7401	18.4223	5.4951	22.2269	9.81621	10.5601	8.41245	25.8919	19.8681	30.6676	28.7959
	Avin_04490	cooS	20.706	24.8708	25.0422	15.5018	16.6299	12.5116	14.3719	17.912	33.7375	22.0519	17.4525	14.9659	22.9001	23.8807	17.8591	23.9817	23.3135	23.2323	21.3547	53.0468	31.789	43.1618	50.7058
	Avin_04500	cooF	4.67554	5.61599	5.96243	3.17083	7.03572	5.88781	1.30653	5.11772	4.73509	4.41038	3.94088	5.54294	4.58002	4.09384	3.43444	6.4341	4.9081	5.28006	2.58845	13.2617	3.97363	6.24711	5.63398
	Avin_04520	yggX	8.34918	6.41827	6.35993	4.58009	7.03572	5.15183	5.8794	4.60595	5.32698	7.56065	5.62983	4.98865	3.43501	2.72923	4.12133	6.4341	7.36215	5.28006	4.52978	13.8932	10.5963	15.3338	1.252
	Avin_04530	mutY	10.353	8.42398	10.7324	4.22778	3.83767	3.67988	3.26633	5.11772	5.91887	8.82075	5.62983	1.66288	6.87003	4.77615	3.43444	4.67935	3.68108	2.64003	4.52978	10.7357	4.6359	5.11127	3.75599
	Avin_04540	Avin_04540	14.0266	21.2605	20.2723	13.388	8.95455	7.35976	9.14573	9.72367	12.4296	11.341	11.8226	12.1945	7.44253	9.5523	5.4951	5.84918	9.81621	8.9761	5.17689	8.84113	7.94725	5.11127	6.88598
	Avin_04550	Avin_04550	3.67364	2.00571	3.17996	4.58009	0	3.67988	3.9196	3.07063	4.73509	1.26011	3.3779	1.66288	5.72502	0	4.12133	6.4341	6.74864	3.16804	0	0	3.97363	3.40751	3.75599
	Avin_04560	Avin_04560	0.667935	1.20343	1.98748	1.05694	0.639611	2.20793	2.61306	1.02354	0.591887	1.89016	2.25193	1.10859	1.145	0	1.37378	2.92459	0.613513	0	0.647112	0	0.662271	1.13584	2.50399
	Avin_04570	Avin_04570	9.01712	4.8137	7.55241	9.5125	7.67533	13.9835	18.9447	9.72367	26.043	17.0115	17.4525	27.1604	29.7701	38.2092	35.0313	29.8308	27.6081	33.2644	22.6489	27.7864	25.8286	19.3092	33.8039
	Avin_04580	Avin_04580	12.3568	8.42398	11.5274	17.2634	21.7468	19.8713	20.2513	27.1239	540.393	381.183	570.301	3.88006	8.58753	6.14076	8.92954	7.60394	9.20269	11.0881	14.2365	58.7304	49.6703	41.4581	37.5599
	Avin_04590	hisB	39.0742	32.0914	37.7621	31.7083	71.6364	76.5415	50.3015	59.8773	81.6804	74.3463	100.211	24.3889	24.6176	17.0577	30.2231	69.6053	52.1486	43.2965	53.7103	73.2551	78.8102	87.4595	66.3558
	Avin_04600	hisH	20.706	31.6902	20.2723	22.5481	40.9351	34.5909	35.9296	40.9418	58.0049	42.8437	46.1646	12.7488	15.4576	23.1984	16.4853	42.1141	23.3135	32.7364	38.8267	29.6809	46.359	48.2731	25.6659
	Avin_04610	Avin_04610	8.01522	7.6217	7.15492	3.52315	11.513	6.62378	5.22613	6.14126	11.2458	10.7109	10.6967	2.21718	2.86251	7.50538	4.80821	11.1135	7.97567	7.39208	11.0009	3.78906	7.28498	15.9017	5.00798
	Avin_04620	hisA	30.725	33.2948	42.9295	45.8009	60.1234	72.1256	57.4874	62.948	55.6373	59.2251	59.1132	11.0859	18.3201	34.1153	32.9706	63.1712	33.1297	44.8805	38.1796	58.0989	61.5912	80.0765	73.2417
	Avin_04630	hisF	28.7212	32.8936	35.3771	25.3667	37.7371	46.3665	41.1558	53.7361	40.8402	38.4333	47.8535	19.9546	20.0376	22.5161	22.6673	39.7745	38.6513	49.1045	33.0027	50.5207	47.6835	48.841	51.3318
	Avin_04640	Avin_04640	46.7554	60.1713	58.8293	52.8472	56.9254	54.4622	58.794	63.9715	79.9047	68.6759	59.6762	42.1264	46.3727	41.6207	48.0821	48.5482	33.1297	50.1606	53.0632	60.6249	51.6571	41.4581	43.8198
	Avin_04650	Avin_04650	50.0951	42.521	40.147	53.9041	55.6462	55.9342	55.5276	38.8947	59.1887	40.3234	60.2391	38.2463	44.6552	21.8338	31.5968	47.9633	38.0378	47.5205	35.5911	30.944	41.0608	43.1618	45.6978
	Avin_04670	pgm-1	19.3701	20.0571	30.2097	22.5481	14.7111	13.9835	11.7588	18.4238	25.4511	21.4218	20.8304	22.1718	18.3201	23.1984	20.6066	20.4721	24.5405	22.1762	21.3547	20.2083	17.219	21.013	25.0399
	Avin_04680	Avin_04680	20.038	22.8651	15.5023	18.3204	25.5844	18.3994	26.7839	21.4944	18.3485	12.6011	14.0746	7.76012	13.7401	11.5992	7.55576	16.3777	20.8594	22.7043	16.1778	16.4192	20.5304	19.8772	18.7799
	Avin_04690	Avin_04690	18.0342	22.8651	17.8873	28.8898	35.1786	32.3829	32.6633	32.2416	21.3079	27.7224	23.6453	16.6288	16.0301	11.5992	13.0509	29.8308	29.4486	31.1523	21.3547	25.8919	31.1267	27.2601	30.0479
	Avin_04700	secB	64.7897	58.1656	65.9843	65.5305	73.5553	108.924	96.6834	88.5365	82.8641	64.8955	87.8253	35.4748	54.9602	49.8084	50.1428	76.0394	60.7378	82.3689	50.4747	68.203	90.0689	90.867	76.9977
	Avin_04710	Avin_04710	9.01712	10.4297	5.96243	8.10324	10.2338	20.6073	15.0251	10.2354	19.5323	17.6415	29.2751	10.5316	9.16004	8.86999	6.86888	16.3777	6.74864	6.86408	9.70667	17.6823	20.5304	13.63	24.4139
	Avin_04720	Avin_04720	35.7345	29.2834	42.532	41.2208	63.3215	34.5909	62.0603	40.9418	11.2458	11.971	16.3265	18.2917	28.6251	12.2815	29.5362	38.6046	30.0621	21.1202	22.6489	20.8398	17.8813	21.013	13.146
	Avin_04730	Avin_04730	1671.84	1764.22	1710.42	2094.16	2103.04	2422.1	2477.84	2506.66	1633.61	1842.28	2222.66	637.438	648.645	466.698	408.698	71.3601	192.643	262.947	143.012	18.3138	35.7626	35.211	46.3238
	Avin_04740	Avin_04740	6.67935	6.41827	11.5274	8.45555	8.31494	6.62378	8.49246	12.2825	10.654	7.56065	10.1337	2.77147	0	4.09384	2.74755	1.75476	1.84054	3.69604	2.58845	1.89453	1.98681	3.97543	1.87799
	Avin_04750	Avin_04750	23.0437	30.4868	24.2472	26.4236	25.5844	31.647	19.598	29.6828	20.1241	15.7513	24.2083	14.4117	16.0301	8.18768	6.86888	5.26427	14.7243	10.0321	12.2951	5.05207	7.28498	7.95086	9.38997
	Avin_04760	Avin_04760	10.353	20.4582	13.9123	21.1389	24.3052	13.9835	15.0251	19.9591	15.3891	13.2311	14.6375	6.65153	9.16004	7.50538	4.80821	2.33967	9.20269	9.50411	3.88267	4.42057	4.6359	7.38294	3.75599
	Avin_04770	Avin_04770	17.3663	15.6445	19.0798	15.1495	18.5487	11.0396	7.83919	15.8649	13.6134	11.971	17.4525	17.1831	21.1826	27.9746	17.1722	15.7928	13.4973	13.7282	19.4133	13.8932	12.5831	7.95086	16.9019
	Avin_04780	Avin_04780	16.3644	19.656	17.8873	11.6264	8.95455	13.2476	6.53266	9.72367	14.2053	11.341	12.9486	15.5202	12.595	17.0577	15.7984	8.18886	11.6567	11.6161	11.648	10.1041	15.8945	9.0867	10.642
	Avin_04790	Avin_04790	6.67935	8.02284	4.76995	7.04629	12.7922	5.15183	13.0653	11.259	11.2458	17.6415	21.9563	4.98865	4.58002	8.18768	4.12133	11.1135	3.06756	7.39208	4.52978	9.47264	9.27179	10.2225	9.38997
	Avin_04800	Avin_04800	76.8125	62.177	54.0594	27.1282	55.6462	107.452	41.1558	48.1066	111.867	69.3059	43.9126	1222.22	925.736	628.405	962.33	730.563	1789	755.576	906.603	771.704	979.499	893.904	668.566
	Avin_04810	Avin_04810	45.4196	30.8879	43.7245	26.4236	31.9806	52.2543	29.397	42.9888	34.9213	33.3928	15.7635	886.317	358.386	364.352	686.888	326.969	1215.37	477.317	453.625	301.861	470.875	303.837	135.216
	Avin_04820	Avin_04820	8.34918	8.02284	7.15492	7.04629	5.11689	4.41586	1.30653	6.65304	2.36755	2.52022	1.68895	7.76012	5.72502	6.82307	4.12133	2.92459	5.52162	7.92009	3.88267	1.89453	2.64908	3.40751	2.50399
	Avin_04830	Avin_04830	2.67174	1.60457	0	1.40926	1.27922	2.9439	1.30653	2.04709	0	5.04043	2.81491	0	2.29001	2.04692	4.80821	0.584918	1.84054	0.528006	0	1.89453	1.32454	1.13584	0
	Avin_04840	Avin_04840	13.0247	8.82512	9.1424	8.80787	4.47728	8.09573	9.14573	6.14126	8.28641	8.1907	6.75579	11.6402	6.29752	5.45846	7.55576	13.4531	11.0432	5.80806	5.824	3.15755	6.62271	10.7905	10.016
	Avin_04850	Avin_04850	6.34538	6.01713	11.1299	4.58009	3.83767	1.47195	5.22613	5.11772	5.32698	4.41038	4.50386	6.09724	4.00752	3.41153	7.55576	4.09443	4.9081	5.80806	4.52978	4.42057	2.64908	5.11127	3.75599
	Avin_04860	Avin_04860	20.372	20.4582	18.6823	13.388	13.4318	15.4555	17.6382	11.259	18.9404	19.5317	18.0154	6.65153	11.45	8.86999	15.1115	15.2079	12.8838	13.2001	16.8249	27.1549	13.9077	11.3584	18.1539
	Avin_04870	Avin_04870	0.667935	3.20914	2.38497	1.05694	5.11689	1.47195	1.30653	1.02354	5.32698	3.15027	4.50386	1.10859	4.00752	2.72923	4.80821	0	2.45405	6.86408	3.88267	5.68358	7.28498	2.83959	4.38198
	Avin_04880	Avin_04880	4.34158	4.8137	2.78247	3.17083	0	0	2.61306	3.07063	3.55132	1.26011	0	2.21718	0.572502	0	1.37378	0.584918	3.68108	1.05601	1.29422	1.26302	1.98681	2.27167	1.252
	Avin_04900	Avin_04900	30.0571	35.3005	21.4648	44.3917	12.1526	19.1354	16.9849	23.0297	5.91887	4.41038	6.19281	114.739	110.493	57.9961	76.9314	28.661	77.3026	51.7446	32.3556	6.31509	17.8813	14.198	16.9019
	Avin_04910	argE	6.67935	8.02284	3.97496	9.5125	4.47728	3.67988	4.57286	5.62949	8.28641	5.67048	1.68895	1.10859	5.15252	6.82307	5.4951	4.67935	3.68108	5.80806	6.47112	5.05207	1.98681	2.83959	3.75599
	Avin_04920	argA	14.3606	15.6445	16.2973	17.6157	9.59417	13.2476	15.6784	13.8178	16.5728	16.3814	20.2674	14.4117	16.6026	14.3284	7.55576	7.01902	18.4054	7.39208	16.8249	10.1041	5.29817	13.63	7.51197
	Avin_04930	Avin_04930	1.0019	2.00571	1.58998	0	1.91883	1.47195	0	0	0.591887	0	0	0	0.572502	1.36461	0.686888	0.584918	1.22703	0	0.647112	0.631509	0	0.567919	0
	Avin_04940	Avin_04940	2.67174	2.00571	0.397496	1.40926	1.27922	2.20793	0.653266	1.02354	2.36755	5.04043	1.12597	1.10859	1.145	0.682307	6.86888	0	1.22703	2.11202	2.58845	0	0.662271	2.83959	3.75599
	Avin_04950	Avin_04950	0.333967	0	0	0	0.639611	0	0.653266	0.511772	0.591887	0	0	0	0.572502	0	0.686888	0	0	0.528006	0.647112	0.631509	1.32454	0	1.252
	Avin_04960	Avin_04960	3.33967	4.01142	4.76995	5.63704	2.55844	1.47195	2.61306	2.04709	1.18377	5.04043	0	5.54294	9.16004	6.14076	5.4951	1.16984	4.29459	2.11202	3.23556	1.26302	3.97363	2.83959	3.75599
	Avin_04970	Avin_04970	2.67174	3.20914	1.98748	1.40926	2.55844	0	5.22613	1.02354	0	4.41038	1.12597	1.66288	2.29001	1.36461	0	7.01902	3.68108	2.11202	2.58845	5.05207	5.29817	6.81502	1.252
	Avin_04980	Avin_04980	0	0	0.397496	0	0	0	0	1.02354	0	2.52022	1.12597	1.10859	0	1.36461	0	0	0	0	1.29422	0	0	0	1.252
	Avin_04990	Avin_04990	2.67174	1.20343	0	1.05694	3.83767	0	0	0	0	1.26011	0	2.21718	1.145	1.36461	2.06066	1.75476	1.22703	2.11202	2.58845	0	0	1.13584	0
	Avin_05000	tonB	2.33777	2.40685	3.97496	2.81852	2.55844	2.9439	3.9196	2.55886	1.18377	1.89016	0	2.21718	2.86251	1.36461	2.74755	3.50951	0	0.528006	5.824	5.05207	0	2.27167	1.252
	Avin_05010	Avin_05010	5.00951	3.61028	1.58998	0.352315	3.19806	1.47195	1.30653	3.5824	2.95943	2.52022	1.12597	1.10859	1.145	1.36461	2.06066	2.92459	1.84054	3.16804	4.52978	3.15755	0	3.40751	1.252
	Avin_05020	gshA	40.0761	41.3176	51.2769	36.993	22.3864	26.4951	24.1709	22.518	26.6349	28.9825	35.4679	19.4003	21.1826	24.5631	13.7378	11.6984	15.3378	21.6482	14.2365	15.1562	10.5963	9.0867	14.3979
	Avin_05030	Avin_05030	8.34918	3.20914	7.94991	9.86481	10.2338	7.35976	9.79899	8.18835	7.69453	5.67048	14.6375	7.76012	3.43501	9.5523	3.43444	13.4531	7.36215	7.39208	9.70667	6.9466	3.97363	7.95086	8.13797
	Avin_05040	Avin_05040	34.7326	29.2834	34.5821	25.0143	39.6559	41.9506	48.995	35.3123	50.9023	55.4447	34.3419	24.9432	20.6101	40.2561	43.9608	29.2459	56.4432	36.4324	31.0614	37.8906	48.3458	53.3844	41.9418
	Avin_05060	bcsZ	16.0304	20.8594	7.15492	13.388	20.4676	28.7031	29.397	20.9827	13.6134	13.8612	13.5116	12.1945	15.4576	6.82307	17.8591	18.1325	13.4973	19.5362	23.296	15.7877	18.5436	15.3338	20.0319
	Avin_05070	bcsD	8.68315	7.22055	6.75742	5.63704	15.3507	16.9274	13.0653	11.7708	13.6134	7.56065	6.19281	3.88006	9.73254	4.09384	7.55576	8.77378	7.36215	6.33607	8.41245	17.6823	2.64908	10.7905	11.268
	Avin_05080	bcsC	38.4062	46.1313	36.5696	31.7083	76.1137	84.6372	90.804	56.8067	65.1075	72.4562	54.6093	27.1604	33.7776	25.9277	26.7886	83.6433	46.627	69.6968	65.3583	113.04	63.578	85.1878	80.7537
	Avin_05090	bcsAB	24.7136	26.4754	18.6823	22.5481	37.0974	43.4226	33.9698	24.5651	31.9619	27.7224	39.9718	17.7374	17.7476	26.61	32.9706	36.8499	36.8108	24.8163	43.3565	44.2057	38.4117	37.4826	48.2018
	Avin_05100	Avin_05100	8.34918	3.61028	3.97496	4.93241	9.59417	2.9439	3.9196	5.11772	4.14321	1.89016	4.50386	3.32577	4.58002	2.04692	2.06066	4.09443	3.06756	3.69604	6.47112	8.20962	9.93406	5.67919	8.13797
	Avin_05110	Avin_05110	11.6889	12.8365	2.38497	5.98935	17.2695	11.0396	16.3317	17.912	11.8377	10.0809	11.2597	6.09724	3.43501	8.86999	6.18199	12.8682	17.7919	15.8402	20.7076	13.8932	28.4777	25.5563	24.4139
	Avin_05120	ompR	17.7003	18.0514	8.7449	12.6833	18.5487	13.9835	17.6382	20.4709	10.0621	25.8322	12.3856	16.6288	17.1751	9.5523	19.2329	21.0571	14.7243	17.9522	16.8249	17.0508	11.2586	18.7413	15.0239
	Avin_05130	envZ	15.3625	12.4354	13.1174	16.9111	13.4318	20.6073	15.6784	15.3532	15.9809	23.942	16.3265	11.6402	13.7401	12.2815	12.364	9.3587	12.2703	10.0321	10.3538	11.9987	12.5831	14.7659	11.894
	Avin_05140	Avin_05140	12.0228	10.4297	21.0673	14.7972	14.7111	12.5116	17.6382	11.7708	15.3891	14.4912	11.2597	15.5202	12.0225	13.6461	15.7984	20.4721	14.1108	14.2562	8.41245	10.7357	13.2454	11.3584	11.894
	Avin_05150	Avin_05150	10.687	14.4411	6.75742	11.2741	14.0714	13.9835	18.2915	6.65304	5.91887	6.93059	14.0746	7.20583	7.44253	6.82307	7.55576	10.5285	12.2703	8.9761	11.648	13.2617	13.2454	19.3092	8.76397
	Avin_05160	Avin_05160	6.67935	4.8137	5.16744	8.10324	2.55844	4.41586	9.14573	4.60595	1.18377	2.52022	6.19281	2.77147	1.71751	2.72923	2.74755	2.33967	2.45405	6.33607	1.29422	6.9466	3.31135	2.27167	3.12999
	Avin_05170	Avin_05170	8.01522	4.8137	3.97496	3.17083	8.95455	11.0396	7.83919	6.65304	5.91887	4.41038	3.94088	9.423	5.72502	6.14076	7.55576	2.92459	10.4297	6.33607	9.70667	5.05207	3.97363	1.13584	10.016
	Avin_05180	Avin_05180	2.33777	2.40685	3.57746	4.22778	3.19806	2.9439	5.22613	1.02354	5.91887	3.78032	3.94088	3.32577	4.58002	4.09384	4.12133	1.16984	5.52162	1.05601	5.17689	3.78906	0	2.83959	3.75599
	Avin_05190	Avin_05190	13.3587	6.01713	11.9249	11.6264	5.7565	11.7756	16.9849	11.7708	5.32698	7.56065	3.94088	6.65153	6.87003	6.14076	16.4853	7.01902	10.4297	1.05601	6.47112	2.52604	6.62271	5.11127	10.016
	Avin_05200	Avin_05200	0.667935	0.401142	0.397496	0.704629	0	0	0.653266	0.511772	0	0	0	0.554294	0	1.36461	0.686888	0	0	0	0	0	0.662271	0	0
	Avin_05220	Avin_05220	5.00951	2.40685	0.794991	4.58009	2.55844	0	1.30653	0.511772	0	2.52022	1.68895	0	1.145	1.36461	0	0	0	3.16804	1.29422	3.78906	1.98681	2.27167	1.252
	Avin_05230	Avin_05230	0.667935	0	0	0.352315	0.639611	0	0	1.02354	0	0	0.562983	0	0	0	0	0.584918	0	0	0	0	0.662271	0	0
	Avin_05240	Avin_05240	6.01141	2.40685	3.57746	2.11389	1.91883	2.9439	1.30653	1.53532	1.18377	5.04043	3.3779	3.32577	5.15252	0	2.74755	8.18886	2.45405	4.22405	6.47112	1.26302	1.32454	2.27167	1.252
	Avin_05250	Avin_05250	3.33967	3.20914	2.78247	3.52315	1.27922	0	0	0	3.55132	3.15027	0	4.43435	4.58002	0	2.74755	5.84918	1.22703	1.58402	0	2.52604	1.32454	0	2.50399
	Avin_05260	Avin_05260	9.01712	6.41827	5.56494	7.75092	3.19806	2.9439	5.22613	10.2354	7.10264	6.93059	6.75579	8.31441	7.44253	14.3284	8.92954	3.50951	4.29459	5.80806	5.17689	6.31509	0.662271	5.67919	5.00798
	Avin_05270	Avin_05270	5.00951	5.21485	5.96243	10.9218	6.39611	7.35976	12.4121	5.62949	6.51075	6.30054	6.19281	6.09724	8.58753	13.6461	4.80821	9.3587	9.81621	4.22405	8.41245	2.52604	9.93406	7.95086	5.00798
	Avin_05280	Avin_05280	4.34158	0.802284	3.17996	2.4662	1.27922	0	3.26633	2.55886	0	1.26011	2.25193	1.66288	4.00752	0	2.06066	0	1.84054	0	1.29422	1.26302	1.32454	1.13584	0
	Avin_05290	Avin_05290	7.34728	4.01142	5.56494	2.4662	1.91883	2.9439	2.61306	3.07063	1.18377	1.26011	2.81491	2.21718	6.87003	6.14076	3.43444	2.33967	6.74864	4.22405	7.11823	0	3.31135	0	0
	Avin_05300	Avin_05300	5.34348	3.20914	10.3349	6.34166	4.47728	2.9439	8.49246	5.62949	1.18377	4.41038	2.25193	11.0859	6.87003	6.82307	4.12133	4.67935	6.74864	4.75205	1.29422	0.631509	1.98681	4.54335	5.00798
	Avin_05310	Avin_05310	4.67554	4.01142	3.17996	3.17083	3.19806	0.735976	5.22613	1.02354	0.591887	3.15027	3.3779	3.32577	2.29001	1.36461	1.37378	4.09443	2.45405	2.64003	1.29422	6.9466	3.97363	3.40751	3.75599
	Avin_05320	Avin_05320	4.34158	2.40685	10.3349	0.352315	0	0	0	0	1.18377	1.89016	1.12597	0	4.58002	2.72923	0.686888	0	1.22703	5.28006	1.29422	0	0	1.13584	0
	Avin_05330	Avin_05330	6.01141	2.40685	4.37245	2.11389	1.27922	0	1.30653	5.11772	1.18377	1.26011	2.25193	1.66288	2.86251	0	2.06066	0	1.22703	3.16804	0	0	0	1.13584	1.252
	Avin_05340	Avin_05340	3.00571	4.01142	1.98748	3.17083	1.91883	0	1.30653	2.04709	0	0	1.12597	3.32577	5.15252	1.36461	3.43444	2.33967	0	1.05601	0	0	0	0	1.252
	Avin_05350	Avin_05350	2.67174	2.00571	1.58998	2.4662	0.639611	0	1.30653	2.04709	0	0	0.562983	3.88006	1.145	4.09384	0	1.16984	1.22703	0	1.94133	1.26302	0	0	1.252
	Avin_05360	Avin_05360	5.34348	14.04	9.1424	10.5694	4.47728	11.7756	7.18593	7.16481	7.10264	2.52022	5.06684	9.423	14.3126	4.09384	10.3033	5.84918	7.97567	10.5601	7.11823	8.20962	5.96044	12.4942	7.51197
	Avin_05370	Avin_05370	5.34348	8.82512	12.3224	7.39861	6.39611	2.9439	1.30653	2.55886	1.18377	5.67048	5.62983	5.54294	6.87003	5.45846	1.37378	1.16984	9.81621	4.75205	8.41245	1.89453	0	6.24711	6.25998
	Avin_05380	Avin_05380	4.34158	4.41256	2.78247	3.52315	1.91883	6.62378	1.30653	1.02354	2.36755	2.52022	1.68895	5.54294	1.145	1.36461	3.43444	1.16984	3.06756	2.11202	2.58845	0	1.32454	3.40751	3.12999
	Avin_05390	Avin_05390	2.33777	0	0	1.05694	0	0	0	0	1.18377	1.89016	0	1.10859	1.145	2.72923	1.37378	0	0.613513	2.11202	1.29422	0.631509	0	0	0
	Avin_05400	Avin_05400	2.0038	4.01142	5.16744	5.28472	1.91883	2.9439	2.61306	5.11772	2.36755	1.89016	2.25193	4.43435	10.8775	1.36461	4.80821	5.26427	2.45405	5.80806	5.17689	1.89453	1.98681	2.27167	1.252
	Avin_05410	Avin_05410	18.0342	22.0628	20.2723	25.3667	15.9903	8.09573	8.49246	11.7708	5.32698	6.30054	3.94088	43.235	53.8152	27.2923	26.7886	14.623	24.5405	23.2323	23.296	1.26302	9.27179	9.65462	5.63398
	Avin_05420	Avin_05420	17.7003	9.62741	14.3098	33.1176	12.1526	11.0396	9.79899	10.7472	5.91887	2.52022	5.06684	43.7892	43.5102	30.7038	36.405	12.2833	25.154	27.4563	20.0605	0	3.97363	7.38294	5.00798
	Avin_05430	hslO	8.34918	10.0285	9.1424	5.98935	5.7565	3.67988	1.9598	6.14126	2.36755	7.56065	3.94088	4.43435	4.58002	6.14076	2.06066	4.09443	6.74864	3.69604	4.52978	3.78906	7.28498	7.95086	6.25998
	Avin_05440	Avin_05440	3.00571	1.60457	7.55241	7.75092	5.7565	7.35976	5.8794	7.67658	4.14321	1.89016	1.68895	23.2804	12.595	12.2815	20.6066	13.4531	11.6567	13.7282	20.0605	11.3672	9.93406	4.54335	8.13797
	Avin_05450	pckA	102.862	97.8786	129.981	112.741	123.445	111.868	134.573	126.919	182.301	167.594	148.064	93.1214	83.0128	129.638	116.084	127.512	100.616	127.777	130.069	129.459	133.779	133.461	132.712
	Avin_05460	cls	10.353	9.22626	8.7449	8.45555	17.2695	8.09573	11.1055	6.65304	9.47019	5.04043	5.06684	8.86871	10.8775	10.2346	5.4951	2.33967	7.97567	2.64003	4.52978	9.47264	5.29817	1.70376	3.12999
	Avin_05470	Avin_05470	40.0761	24.0685	26.2347	21.4912	19.8279	20.6073	16.3317	30.7063	14.7972	11.971	17.4525	18.846	48.0902	25.2454	25.4148	37.4348	31.9027	29.0403	29.7671	20.2083	25.8286	24.9884	33.8039
	Avin_05480	Avin_05480	4.00761	4.01142	3.57746	1.05694	3.19806	1.47195	7.83919	1.53532	3.55132	1.89016	2.25193	2.77147	0.572502	3.41153	1.37378	2.92459	3.06756	1.58402	2.58845	2.52604	4.6359	2.27167	5.00798
	Avin_05490	nudE	12.3568	13.6388	7.15492	14.0926	19.1883	14.7195	9.14573	15.3532	16.5728	13.8612	10.1337	17.7374	14.3126	10.9169	12.364	12.8682	16.5648	14.7842	12.2951	10.1041	19.2059	12.4942	12.52
	Avin_05500	Avin_05500	15.6965	11.6331	11.9249	10.9218	21.1072	21.3433	10.4523	6.65304	21.8998	15.1213	24.7712	12.7488	21.1826	22.5161	15.7984	22.2269	21.473	16.3682	16.1778	15.7877	28.4777	19.3092	20.6579
	Avin_05510	Avin_05510	60.7821	70.601	70.7542	43.687	69.078	49.3104	48.995	61.9244	78.7209	74.9764	56.2983	47.115	43.5102	40.2561	45.3346	50.8879	52.7621	52.8006	63.4169	65.0455	56.9553	83.484	61.9738
	Avin_05520	Avin_05520	7.34728	8.42398	7.94991	4.58009	4.47728	8.09573	6.53266	6.65304	7.10264	9.45081	12.9486	11.0859	8.58753	9.5523	8.24265	6.4341	11.6567	8.44809	18.1191	15.7877	13.9077	10.7905	11.268
	Avin_05530	metK	65.4576	53.753	92.219	48.2671	99.1397	108.188	85.5779	95.7014	198.874	166.964	189.162	31.0405	52.6702	62.7722	63.1937	96.5115	73.008	89.233	128.128	162.298	119.209	135.733	109.55
	Avin_05540	Avin_05540	28.0533	21.6617	17.4898	15.8542	35.8182	24.2872	34.6231	33.7769	56.2292	58.595	60.2391	13.3031	16.0301	23.1984	30.2231	25.1515	23.927	31.6804	42.7094	90.9373	76.1612	95.9783	64.4778
	Avin_05550	Avin_05550	2.33777	1.20343	1.19249	2.4662	1.27922	0	0	0.511772	0	3.15027	0	3.32577	5.15252	0.682307	6.86888	0	3.68108	2.11202	5.824	0.631509	0	2.27167	1.252
	Avin_05560	Avin_05560	1.66984	2.00571	0.794991	0.704629	1.91883	0.735976	6.53266	3.07063	4.73509	3.78032	6.75579	2.77147	0.572502	0	0.686888	3.50951	3.68108	4.75205	1.29422	2.52604	3.31135	5.67919	1.252
	Avin_05570	tktA-3	61.116	49.7416	56.0469	48.6194	53.7273	57.4061	64.0201	45.5477	152.707	148.693	153.694	42.6807	40.6477	49.1261	34.3444	48.5482	47.854	54.9126	67.9467	74.5181	45.6967	57.9277	42.5678
	Avin_05580	epd	40.744	36.9051	61.2143	27.8329	29.4221	27.2311	26.7839	29.6828	25.4511	36.5431	35.4679	23.8347	21.1826	24.5631	26.7886	18.7174	19.0189	27.9843	22.0018	14.5247	17.8813	19.8772	7.51197
	Avin_05590	pgk	90.5052	77.4204	111.299	68.349	33.8994	35.3268	32.01	26.1004	38.4726	54.1846	45.6016	41.0178	51.5252	45.7146	37.7788	30.4158	33.1297	29.5683	31.7085	28.4179	23.8418	22.7167	23.7879
	Avin_05600	fba	109.207	113.924	127.994	85.9648	74.8345	66.2378	59.4472	56.8067	68.067	62.3753	68.6839	50.4408	56.6777	51.8553	68.0019	51.4728	44.7864	52.2726	33.6498	35.996	31.1267	22.1488	38.1859
	Avin_05610	Avin_05610	10.353	9.22626	11.1299	5.63704	5.7565	3.67988	3.26633	4.09418	10.654	3.78032	3.94088	2.77147	6.29752	4.09384	6.86888	3.50951	5.52162	7.39208	7.11823	3.15755	1.98681	9.0867	7.51197
	Avin_05620	Avin_05620	2.33777	6.01713	5.16744	4.93241	3.19806	0	5.22613	8.18835	7.10264	3.15027	2.81491	0	2.29001	6.14076	3.43444	4.09443	1.84054	8.9761	7.76534	6.31509	5.29817	5.11127	6.88598
	Avin_05630	Avin_05630	5.00951	9.22626	5.96243	3.87546	3.83767	0	1.9598	1.02354	2.36755	1.26011	5.62983	6.65153	5.72502	3.41153	4.80821	1.16984	7.36215	3.16804	5.824	8.20962	2.64908	2.27167	10.016
	Avin_05640	Avin_05640	3.00571	1.60457	2.78247	0.704629	2.55844	2.9439	0.653266	0.511772	1.18377	0.630054	5.06684	1.10859	2.29001	1.36461	0.686888	5.26427	2.45405	0.528006	1.29422	1.26302	1.32454	3.97543	0
	Avin_05650	Avin_05650	12.0228	5.21485	6.75742	5.28472	2.55844	2.20793	1.9598	7.16481	1.77566	3.15027	3.3779	14.9659	16.0301	14.3284	8.24265	3.50951	12.2703	11.0881	5.824	1.26302	3.31135	3.40751	3.12999
	Avin_05660	Avin_05660	17.0323	13.2377	15.5023	11.9787	22.3864	20.6073	14.3719	13.3061	18.9404	25.2022	21.9563	13.3031	16.6026	15.6931	21.9804	9.94361	14.1108	13.2001	18.7662	12.6302	11.9209	14.198	8.76397
	Avin_05670	Avin_05670	7.68125	6.81941	9.1424	6.34166	7.67533	5.88781	2.61306	4.09418	2.95943	5.04043	9.57071	1.66288	6.29752	2.72923	0	7.60394	4.9081	6.33607	5.17689	4.42057	3.97363	4.54335	4.38198
	Avin_05680	cccA	53.1008	74.6124	65.9843	58.4842	19.1883	17.6634	24.8241	28.1475	10.0621	15.7513	9.57071	75.9383	90.4554	68.2307	67.315	15.2079	50.9216	45.4085	27.8258	13.8932	9.93406	13.0621	17.5279
	Avin_05690	Avin_05690	8.01522	6.81941	12.3224	5.98935	5.11689	6.62378	5.8794	6.14126	4.73509	8.82075	9.57071	9.423	12.595	5.45846	8.24265	7.01902	6.13513	12.6721	11.0009	8.84113	7.94725	5.67919	8.13797
	Avin_05700	Avin_05700	0	1.60457	0	0.704629	0.639611	0.735976	1.30653	0.511772	2.36755	0.630054	1.12597	1.10859	1.145	0	0.686888	0	0.613513	0	0	0.631509	0	0	0
	Avin_05710	Avin_05710	0	0.401142	0.397496	0.352315	0	0	0	0.511772	1.77566	0	0	1.10859	1.145	0	0	0	0	0.528006	0	0	0	0	0.625998
	Avin_05720	Avin_05720	0.667935	0.802284	0	0	0	0	0	1.02354	0	0	0	0	0	2.04692	0	0.584918	0.613513	1.05601	0.647112	2.52604	0	0	0
	Avin_05730	Avin_05730	28.7212	28.0799	35.7746	33.1176	10.8734	7.35976	13.0653	13.8178	1.18377	4.41038	5.62983	41.5721	42.9377	26.61	37.7788	24.5666	20.8594	31.6804	19.4133	3.78906	7.94725	7.95086	3.75599
	Avin_05740	Avin_05740	18.3682	17.2491	15.5023	16.2065	6.39611	2.9439	8.49246	7.16481	3.55132	8.1907	2.25193	13.8574	20.0376	8.18768	17.1722	6.4341	12.8838	14.2562	6.47112	0	5.96044	2.83959	2.50399
	Avin_05750	Avin_05750	16.6984	20.8594	15.1048	35.2315	9.59417	16.1915	7.18593	11.7708	7.10264	7.56065	11.2597	26.0518	37.7851	19.7869	19.2329	3.50951	15.3378	13.2001	7.11823	3.78906	3.31135	4.54335	2.50399
	Avin_05760	Avin_05760	7.68125	8.42398	8.34741	11.2741	5.11689	9.56769	7.18593	14.3296	7.69453	6.93059	6.75579	22.1718	21.7551	13.6461	11.6771	5.26427	13.4973	14.2562	18.7662	3.78906	5.29817	4.54335	7.51197
	Avin_05770	Avin_05770	3.67364	2.80799	5.16744	7.75092	6.39611	3.67988	1.30653	2.04709	0	2.52022	1.68895	2.77147	3.43501	8.18768	3.43444	3.50951	3.06756	1.58402	0	1.89453	2.64908	1.13584	1.252
	Avin_05780	Avin_05780	8.68315	7.22055	5.96243	7.39861	8.95455	2.9439	4.57286	2.55886	2.36755	1.89016	5.62983	4.43435	9.73254	3.41153	10.9902	6.4341	4.29459	3.16804	3.88267	0.631509	1.32454	1.70376	2.50399
	Avin_05790	Avin_05790	14.6946	18.4525	15.1048	20.0819	3.83767	9.56769	8.49246	8.70012	3.55132	3.78032	3.3779	17.7374	22.3276	15.6931	11.6771	11.1135	11.6567	13.2001	12.2951	3.15755	8.60952	5.11127	6.25998
	Avin_05800	Avin_05800	1.66984	3.20914	2.38497	0.704629	4.47728	0	0.653266	2.04709	1.18377	1.26011	3.3779	0	1.71751	2.72923	2.74755	0	3.06756	2.11202	5.17689	2.52604	1.32454	0	0
	Avin_05820	Avin_05820	2.0038	6.81941	3.97496	1.76157	1.91883	0	0.653266	2.55886	1.77566	1.26011	0	3.88006	5.15252	6.14076	2.74755	1.75476	4.29459	3.16804	4.52978	0	1.32454	1.13584	1.252
	Avin_05830	Avin_05830	2.0038	3.61028	5.16744	3.52315	0	1.47195	1.30653	2.55886	1.18377	0	0	3.32577	6.29752	3.41153	3.43444	0	0.613513	2.11202	0.647112	3.15755	1.98681	1.13584	1.252
	Avin_05840	Avin_05840	17.0323	8.42398	11.1299	3.52315	13.4318	14.7195	37.2362	12.2825	70.4345	98.9184	82.1955	14.9659	6.29752	6.82307	17.1722	17.5476	26.3811	12.6721	18.1191	60.6249	56.9553	45.4335	50.0798
	Avin_05850	Avin_05850	3.00571	0.401142	0.397496	2.11389	3.19806	2.20793	3.9196	1.53532	4.14321	4.41038	2.81491	2.21718	5.15252	2.04692	2.06066	2.33967	0.613513	7.92009	0.647112	3.78906	1.32454	3.40751	3.75599
	Avin_05860	Avin_05860	2.33777	1.60457	0	0.352315	1.27922	1.47195	0.653266	1.53532	7.69453	1.26011	2.25193	0.554294	1.71751	2.04692	0.686888	1.75476	5.52162	1.05601	5.17689	0.631509	2.64908	2.83959	1.87799
	Avin_05870	Avin_05870	1.66984	0.401142	1.19249	0.352315	1.91883	2.20793	2.61306	1.02354	1.77566	0	1.68895	1.66288	0.572502	4.09384	0	1.16984	3.68108	1.05601	1.29422	0.631509	2.64908	1.13584	1.252
	Avin_05880	katG	45.4196	59.369	67.1767	40.8685	31.9806	25.7592	28.7437	29.171	56.2292	35.283	26.4602	52.1037	58.9677	53.2199	42.587	39.1895	43.5594	33.2644	49.1805	22.7343	14.57	17.6055	21.2839
	Avin_05890	Avin_05890	6.67935	3.61028	7.94991	2.81852	1.91883	1.47195	10.4523	3.5824	0	1.89016	4.50386	11.6402	6.29752	4.09384	7.55576	5.26427	4.9081	5.28006	6.47112	2.52604	1.32454	2.83959	0.625998
	Avin_05900	Avin_05900	247.47	251.115	275.067	168.759	166.938	153.083	146.985	179.12	170.463	173.265	145.813	496.648	619.447	331.601	370.232	282.516	231.294	318.388	643.229	404.166	201.993	304.972	298.601
	Avin_05910	Avin_05910	79.1503	81.4318	75.9216	65.8828	53.7273	39.7427	39.8492	47.5948	52.6779	56.0748	48.4165	107.533	144.843	88.6999	86.5478	79.5489	71.1675	82.8969	125.54	85.8853	67.5516	88.0274	83.2577
	Avin_05920	glcB	19.0361	24.4697	27.8247	20.7866	25.5844	23.5512	22.8643	25.5886	33.1457	34.653	38.2828	6.65153	14.3126	10.9169	8.92954	21.642	14.1108	8.9761	18.1191	27.1549	13.2454	12.4942	13.772
	Avin_05930	Avin_05930	30.725	21.6617	19.8748	19.025	7.67533	7.35976	13.0653	13.3061	2.95943	6.30054	6.19281	17.7374	44.6552	20.4692	12.364	7.60394	8.58918	15.3122	9.05956	5.68358	3.31135	1.70376	5.63398
	Avin_05940	dsbG	8.34918	10.0285	7.94991	7.39861	5.11689	2.9439	3.26633	5.11772	2.95943	1.26011	6.75579	5.54294	5.15252	4.09384	7.55576	0.584918	5.52162	1.58402	4.52978	2.52604	1.32454	2.83959	5.00798
	Avin_05950	Avin_05950	7.34728	2.40685	7.15492	4.58009	1.27922	2.20793	1.30653	3.07063	2.36755	0.630054	1.68895	4.98865	7.44253	0.682307	1.37378	3.50951	1.84054	3.69604	3.23556	1.26302	1.98681	1.13584	0.625998
	Avin_05960	Avin_05960	15.3625	14.4411	6.75742	9.86481	6.39611	13.9835	9.14573	7.16481	8.28641	4.41038	6.19281	13.3031	12.0225	17.0577	8.92954	8.18886	12.2703	10.0321	10.3538	5.05207	9.93406	2.83959	4.38198
	Avin_05970	Avin_05970	1.0019	4.01142	4.37245	3.87546	5.11689	4.41586	1.9598	1.53532	2.95943	4.41038	3.94088	2.77147	2.29001	6.14076	0.686888	2.92459	0	2.11202	5.824	1.26302	0	6.24711	3.12999
	Avin_05980	bioB	31.059	41.7188	47.6995	45.8009	47.3312	60.35	50.9548	50.1537	82.8641	61.1152	65.869	18.2917	14.8851	33.433	47.3953	49.1332	44.1729	30.0963	56.2987	44.2057	38.4117	42.5939	46.3238
	Avin_05990	bioF	24.0457	32.0914	32.1971	28.1852	38.3767	36.0628	32.01	30.1945	63.3319	53.5546	43.9126	11.0859	13.1676	13.6461	13.0509	23.3967	19.0189	23.2323	38.1796	41.0481	17.8813	28.9639	28.1699
	Avin_06000	bioH	10.687	12.8365	13.5148	7.75092	19.8279	18.3994	14.3719	10.2354	21.3079	21.4218	14.0746	2.21718	8.58753	7.50538	10.9902	9.3587	14.7243	7.92009	9.70667	11.9987	11.9209	18.1734	13.146
	Avin_06010	bioC	14.0266	12.8365	11.9249	12.331	21.1072	19.8713	7.83919	14.3296	23.0836	27.0923	25.3342	4.98865	6.29752	12.2815	14.4246	13.4531	12.8838	12.6721	7.76534	22.7343	16.5568	33.5072	19.4059
	Avin_06020	Avin_06020	4.00761	8.02284	4.76995	2.11389	5.11689	3.67988	2.61306	5.11772	5.32698	8.82075	6.19281	1.66288	4.58002	3.41153	8.92954	2.92459	6.13513	2.64003	1.94133	7.57811	3.97363	6.24711	8.13797
	Avin_06030	Avin_06030	4.34158	5.61599	5.96243	2.81852	1.91883	11.7756	3.26633	4.09418	4.73509	2.52022	1.68895	3.32577	2.29001	2.04692	1.37378	1.75476	3.68108	1.58402	1.94133	3.78906	5.29817	5.67919	1.87799
	Avin_06040	Avin_06040	14.3606	5.61599	10.7324	7.75092	13.4318	4.41586	10.4523	13.8178	17.1647	8.82075	16.3265	4.43435	4.58002	8.18768	9.61643	8.77378	3.68108	7.39208	6.47112	8.20962	5.29817	7.95086	7.51197
	Avin_06050	birA	24.3796	22.8651	27.4272	18.3204	42.8539	51.5183	55.5276	44.5242	76.3534	61.1152	49.5425	39.9092	23.4726	33.433	21.9804	28.0761	24.5405	49.6325	40.768	22.1028	34.4381	31.2355	51.9578
	Avin_06060	coaX	18.7022	28.4811	27.8247	26.0713	34.539	35.3268	48.995	39.4064	50.3104	39.6934	45.6016	29.3776	29.7701	36.8446	43.2739	38.0197	26.9946	35.9044	20.0605	19.5768	23.8418	19.8772	35.0559
	Avin_06070	Avin_06070	11.3549	7.6217	5.56494	8.45555	13.4318	10.3037	11.1055	8.70012	11.2458	15.1213	13.5116	9.9773	11.45	12.9638	4.80821	9.3587	8.58918	7.39208	9.70667	10.1041	9.27179	5.11127	6.25998
	Avin_06090	tuf	1005.24	970.763	1014.01	1147.14	2438.2	2466.99	2747.64	2360.8	2356.3	2416.26	2494.58	814.813	745.97	1094.42	1149.16	2190.52	1738.08	1835.88	1914.8	2548.14	2716.64	2423.88	2758.15
	Avin_06100	secE	263.166	288.02	297.724	302.991	738.111	736.712	892.362	665.304	720.918	734.013	790.991	309.851	248.466	340.471	357.182	596.032	618.421	504.774	529.984	748.97	997.38	796.79	901.437
	Avin_06110	nusG	487.258	444.064	473.815	622.892	1133.39	1233.5	1320.25	1154.05	1218.1	1262.63	1313.44	432.35	376.706	455.781	516.54	882.057	809.837	746.6	694.351	1339.43	1316.59	1202.28	1278.29
	Avin_06120	rplK	204.388	228.25	240.485	228.652	561.579	642.507	728.392	602.356	796.679	852.463	856.86	190.677	158.583	259.277	320.777	497.181	419.029	538.566	543.574	678.873	749.028	503.176	758.083
	Avin_06130	rplA	200.714	214.21	218.225	177.919	495.699	460.721	611.457	440.636	764.718	783.157	760.59	154.648	121.37	232.667	221.178	410.613	343.567	378.052	429.035	528.573	533.79	352.678	676.078
	Avin_06150	rplJ	312.259	350.999	320.779	430.881	970.93	1184.92	1185.68	943.196	1746.07	1784.31	1900.63	323.708	321.746	473.521	619.573	1098.48	850.329	893.386	863.247	1503.62	1818.6	1439.11	1680.18
	Avin_06160	rplL	346.992	369.452	327.934	309.332	950.462	915.554	1030.2	764.076	1251.84	1440.93	1333.71	366.389	269.649	416.89	491.125	859.83	710.448	657.367	772.004	1213.13	1415.27	1189.22	1315.85
	Avin_06170	rpoB	633.87	697.987	643.943	678.558	1188.4	1196.7	1264.07	1184.24	1482.68	1552.45	1407.46	412.949	427.087	721.198	636.058	1016	793.272	1001.63	1124.03	1246.6	1169.57	1076.21	1407.87
	Avin_06180	rpoC	652.906	711.225	793.004	895.232	1300.33	1344.63	1318.29	1306.55	1531.8	1449.75	1490.78	534.34	593.685	797.617	837.316	1410.82	888.367	1209.66	1239.22	1260.49	1424.54	1177.86	1586.9
	Avin_06190	rpsL	188.692	190.944	206.698	198.705	570.533	543.886	654.573	467.248	621.481	622.493	585.502	158.528	112.783	225.161	225.299	450.972	427.618	406.565	465.273	469.843	556.97	382.209	686.72
	Avin_06200	rpsG	177.003	181.316	197.953	246.268	514.887	583.629	633.668	566.532	757.023	659.036	723.433	181.809	155.148	221.75	270.634	490.162	361.973	481.541	472.391	592.987	607.965	417.42	745.563
	Avin_06210	Avin_06210	50.4291	64.5838	63.9968	61.6551	141.354	170.01	165.93	150.973	217.814	206.658	217.874	53.2123	39.5027	70.2776	67.315	137.456	107.365	134.113	140.423	149.036	162.256	109.608	210.961
	Avin_06220	fusA	833.583	893.744	926.562	947.374	1977.68	2238.1	2291.66	2002.05	3103.26	3050.72	3265.86	795.412	782.038	1153.78	1249.45	2065.93	1554.64	1965.24	2116.7	2330.27	2337.15	2028.04	2960.34
	Avin_06230	tuf	1130.15	1180.16	1211.17	1424.76	2617.29	2720.9	2933.82	2512.29	2988.44	3071.51	3250.1	1129.1	1036.8	1535.87	1605.26	2562.53	2092.08	2344.35	2294.01	2868.95	3005.39	2617.54	3250.81
	Avin_06240	rpsJ	144.274	103.495	130.776	198.353	392.082	490.896	617.99	513.307	446.283	449.228	449.823	181.809	137.401	206.739	291.927	404.179	484.675	396.532	398.621	729.393	866.913	909.806	665.436
	Avin_06260	rplD	227.766	239.883	278.644	298.058	670.952	656.49	826.382	756.399	1058.89	1092.51	1098.94	174.603	163.736	281.793	334.514	594.277	459.521	622.519	674.937	795.07	641.741	597.45	965.288
	Avin_06270	rplW	93.8448	101.489	126.006	100.057	280.15	262.007	366.482	277.892	420.24	492.702	424.489	70.9497	74.4253	130.321	144.933	239.232	204.3	251.331	282.788	316.386	305.307	240.798	405.647
	Avin_06280	rplB	307.25	300.054	309.649	304.752	730.436	758.791	866.231	857.218	1262.49	1260.11	1136.66	267.724	222.703	384.139	408.011	639.316	541.118	734.984	777.181	832.961	796.712	720.689	1117.41
	Avin_06290	rpsS	137.929	170.886	174.898	204.343	467.556	528.431	585.98	457.012	755.839	677.938	707.106	210.078	146.561	323.414	308.413	467.35	355.224	513.75	510.571	539.309	515.247	439.569	688.598
	Avin_06300	rplV	110.209	128.767	132.366	143.04	354.984	437.906	488.643	421.7	659.362	606.742	600.703	141.345	95.6079	192.411	232.855	360.895	313.505	379.108	387.62	442.057	377.494	328.825	574.04
	Avin_06310	rpsC	190.027	229.453	217.43	248.382	560.939	664.586	717.94	643.297	962.408	1002.42	962.7	224.489	181.483	319.32	355.808	476.709	442.956	563.382	577.871	652.349	570.878	540.659	795.643
	Avin_06320	rplP	138.596	154.841	156.216	149.734	374.812	436.434	553.97	448.312	699.61	696.839	631.104	133.031	124.805	183.541	240.411	335.158	283.443	395.476	438.095	419.322	405.31	321.442	590.942
	Avin_06330	rpmC	59.1122	60.5724	64.3943	71.8722	161.822	220.057	215.578	202.15	312.516	296.755	278.676	72.6126	61.8302	109.851	122.953	149.154	153.378	196.418	189.604	223.554	207.953	176.623	257.911
	Avin_06340	rpsQ	113.215	103.495	127.596	133.527	250.088	326.037	348.844	296.828	460.488	464.35	481.913	103.653	120.225	188.317	213.622	252.685	221.478	293.043	336.498	363.118	317.89	310.084	390.623
	Avin_06350	rplN	175.667	167.276	195.568	233.937	425.341	512.239	593.819	486.183	753.472	759.215	818.014	177.928	188.353	300.897	304.978	395.405	325.775	505.302	477.568	612.564	431.801	464.557	661.054
	Avin_06360	rplX	131.249	140.801	147.073	173.339	424.062	410.675	518.693	380.247	572.354	628.164	603.517	150.768	139.691	243.584	276.129	351.536	288.965	372.244	349.44	452.792	401.998	376.53	558.39
	Avin_06370	rplE	272.517	272.777	342.244	343.155	756.02	824.293	998.844	832.141	1107.42	1198.36	1033.64	300.428	293.121	479.662	569.43	752.205	652.778	768.249	739.649	896.112	1025.2	889.361	1059.19
	Avin_06380	rpsN	136.927	133.179	129.584	139.164	292.302	285.559	341.658	257.421	407.218	495.222	359.746	150.768	121.943	197.187	222.552	285.44	268.719	296.739	289.906	370.064	383.455	323.714	430.686
	Avin_06390	Avin_06390	133.587	152.434	136.341	136.698	422.143	434.226	474.271	339.305	707.305	862.544	614.214	118.065	107.058	148.743	186.833	476.709	319.027	340.564	377.266	514.68	609.289	511.127	761.839
	Avin_06400	Avin_06400	229.77	251.115	288.979	288.193	738.111	743.336	867.538	725.693	1270.19	1167.49	1007.18	244.998	227.283	377.998	398.395	826.49	623.329	708.584	770.063	979.471	1064.27	813.827	1382.2
	Avin_06410	rplR	154.627	180.113	203.12	183.204	426.621	485.008	562.462	470.83	746.369	817.18	637.296	148.551	148.278	236.078	277.503	539.295	350.316	445.637	493.099	603.723	642.403	498.633	873.267
	Avin_06420	rpsE	208.062	223.035	216.635	188.841	528.319	569.645	663.065	508.19	870.665	919.248	699.224	182.363	185.491	294.074	269.947	584.918	420.87	485.237	554.575	646.666	746.379	562.807	1019.12
	Avin_06430	rpmD	93.5109	102.291	120.839	132.823	290.383	340.021	406.985	299.387	470.55	489.552	365.376	123.608	98.4704	171.259	188.894	379.027	252.154	319.444	329.38	389.641	466.239	301.565	532.724
	Avin_06440	rplO	179.674	206.187	190.798	181.442	442.611	473.968	534.372	451.895	683.629	756.065	538.211	172.386	191.216	244.948	259.644	495.426	341.727	401.812	491.805	630.246	657.635	481.027	803.781
	Avin_06450	secY	660.253	712.027	781.079	663.761	1922.03	1876	2122.46	1581.38	1867.99	2114.46	1469.38	943.963	768.871	1292.29	1318.14	1703.28	1611.7	1571.35	1815.8	1815.59	2276.89	1816.77	2726.85
	Avin_06460	rpmJ	182.012	195.757	184.438	159.599	422.783	404.051	414.171	308.087	258.063	283.524	199.296	263.844	192.361	365.717	368.859	303.573	331.297	313.635	466.567	375.748	423.853	354.381	492.034
	Avin_06470	rpsM	201.048	206.187	209.083	226.538	486.744	545.358	619.95	514.843	536.249	593.511	535.96	176.266	156.866	244.266	277.503	383.122	400.01	386.5	416.093	536.151	543.062	479.891	577.17
	Avin_06480	Avin_06480	172.327	180.915	172.911	204.343	415.747	457.777	557.889	481.577	497.185	492.072	457.142	123.053	113.928	180.129	235.602	289.535	320.867	382.804	376.619	366.275	340.407	297.021	515.196
	Avin_06490	rpsD	255.485	284.008	297.724	344.211	654.962	719.048	763.668	657.115	771.228	749.134	707.669	237.792	188.353	317.955	394.96	483.143	511.056	611.959	566.87	628.352	560.944	515.102	692.979
	Avin_06500	rpoA	316.601	344.581	381.198	427.358	840.449	938.369	951.156	848.006	970.102	949.491	901.898	265.507	211.253	394.373	436.174	646.335	609.218	701.72	718.941	779.914	774.857	648.563	872.641
	Avin_06510	rplQ	177.003	169.282	161.781	179.328	360.741	351.796	371.708	298.875	385.318	373.622	304.574	136.356	105.34	196.504	223.925	279.591	243.565	241.299	310.614	347.962	315.903	297.021	368.087
	Avin_06520	uvrA	23.0437	26.4754	15.1048	19.025	30.0617	25.0232	18.9447	27.6357	44.9834	42.2136	38.8458	17.7374	15.4576	17.74	19.2329	26.3213	17.1784	26.4003	31.0614	44.8372	37.7494	43.7297	33.8039
	Avin_06530	Avin_06530	46.7554	49.3405	33.7871	38.4023	44.1332	47.1025	50.3015	51.689	49.7185	51.6644	63.617	58.7552	56.6777	54.5846	41.2133	50.303	33.1297	50.1606	57.5929	42.3111	48.3458	46.5693	53.8358
	Avin_06540	Avin_06540	17.7003	21.2605	28.6197	31.0037	15.9903	27.2311	26.7839	23.0297	20.716	21.4218	20.8304	7.20583	20.0376	17.0577	10.9902	14.038	15.3378	16.8962	16.1778	18.9453	21.8549	15.3338	18.7799
	Avin_06550	Avin_06550	11.0209	15.6445	16.2973	10.2171	16.6299	8.09573	16.3317	8.70012	18.9404	20.7918	11.2597	6.09724	5.72502	9.5523	5.4951	14.623	4.9081	10.5601	11.0009	11.9987	13.2454	6.81502	13.146
	Avin_06560	Avin_06560	2.0038	6.01713	3.97496	5.28472	1.27922	1.47195	6.53266	3.5824	1.18377	3.15027	2.25193	1.66288	1.71751	0	1.37378	1.75476	2.45405	2.11202	5.17689	3.78906	4.6359	3.40751	0
	Avin_06570	Avin_06570	30.725	29.2834	30.2097	21.1389	33.8994	27.2311	32.6633	28.6592	38.4726	41.5835	27.5862	14.4117	14.3126	23.8807	17.1722	38.6046	30.6756	25.8723	20.7076	27.1549	31.789	30.0997	35.6819
	Avin_06580	Avin_06580	31.7269	34.4982	38.1596	34.8792	62.0423	35.3268	44.4221	40.43	38.4726	51.0344	60.2391	26.0518	35.4951	21.1515	25.4148	39.7745	30.6756	30.0963	31.0614	27.1549	27.1531	43.7297	44.4458
	Avin_06590	oprG-2	299.235	337.36	263.142	257.19	131.76	108.924	108.442	144.32	15.9809	23.942	16.3265	263.29	275.946	234.031	267.886	95.9266	180.986	146.786	133.305	41.6796	47.0212	60.1994	43.8198
	Avin_06600	Avin_06600	1.0019	0.802284	0.397496	0.704629	2.55844	2.20793	1.30653	1.53532	1.18377	0.630054	0.562983	1.66288	0.572502	1.36461	2.06066	1.16984	1.84054	0	0.647112	0	0	1.70376	1.87799
	Avin_06610	oprG-1	265.17	279.997	231.342	229.357	111.932	86.1092	97.3367	119.755	10.0621	13.8612	7.31877	233.358	249.038	195.14	222.552	79.5489	161.967	132.001	122.304	29.0494	33.7758	48.841	41.9418
	Avin_06620	Avin_06620	21.3739	12.8365	11.9249	13.7403	10.2338	16.1915	18.2915	17.912	17.1647	6.30054	8.44474	11.0859	17.7476	6.14076	15.1115	7.01902	7.36215	15.3122	14.8836	5.68358	5.96044	9.0867	8.76397
	Avin_06630	Avin_06630	6.67935	6.41827	18.2848	13.388	9.59417	3.67988	6.53266	5.11772	5.91887	7.56065	6.75579	4.43435	4.00752	6.82307	8.92954	8.18886	8.58918	11.0881	9.70667	14.5247	9.93406	12.4942	5.00798
	Avin_06640	Avin_06640	3.33967	5.61599	3.97496	1.76157	2.55844	0	1.9598	3.5824	0.591887	1.26011	0.562983	3.32577	3.43501	3.41153	2.74755	2.92459	1.84054	1.05601	1.29422	1.89453	1.98681	1.13584	1.252
	Avin_06650	Avin_06650	3.67364	2.00571	2.78247	1.40926	0	0	1.30653	1.53532	1.18377	0.630054	0	2.77147	3.43501	0	2.06066	1.16984	2.45405	2.11202	1.29422	0.631509	0.662271	1.13584	3.12999
	Avin_06660	Avin_06660	15.6965	13.2377	13.5148	10.2171	25.5844	16.9274	14.3719	15.8649	18.3485	16.3814	15.2005	18.846	16.6026	15.6931	14.4246	15.2079	15.9513	15.3122	14.2365	13.8932	12.5831	18.7413	21.9099
	Avin_06670	Avin_06670	24.3796	22.0628	15.5023	13.0356	20.4676	11.0396	13.7186	20.4709	38.4726	22.6819	38.8458	18.846	12.0225	21.8338	16.4853	12.8682	15.3378	16.8962	15.5307	17.0508	27.8154	23.8526	12.52
	Avin_06680	Avin_06680	7.68125	10.0285	9.1424	6.69398	0	8.09573	5.22613	7.67658	2.95943	2.52022	1.68895	7.76012	5.15252	10.2346	5.4951	5.26427	3.06756	5.80806	0.647112	3.78906	2.64908	3.40751	4.38198
	Avin_06690	Avin_06690	1.33587	2.40685	3.17996	0	1.27922	2.9439	3.26633	0	0	0	0	0.554294	0	0	0	0	1.22703	1.58402	0	1.89453	0.662271	0	1.252
	Avin_06700	nrdR	14.6946	25.2719	19.4773	9.5125	15.9903	22.8153	18.2915	22.0062	20.716	27.7224	32.653	9.9773	16.0301	15.6931	13.0509	23.9817	17.1784	8.44809	20.0605	15.7877	18.5436	19.3092	10.642
	Avin_06710	ribD	37.4043	44.5268	40.5445	32.7653	46.052	33.8549	33.9698	34.2887	31.9619	36.5431	38.8458	36.0291	25.1901	42.9853	28.8493	36.2649	28.8351	30.0963	32.3556	43.5741	33.1135	40.8901	26.9179
	Avin_06720	Avin_06720	15.6965	23.2662	25.0422	20.7866	31.9806	34.5909	43.1156	32.7534	26.043	27.7224	33.216	17.7374	16.0301	21.8338	19.2329	33.9253	28.2216	21.6482	32.3556	37.8906	41.0608	26.6922	41.3159
	Avin_06730	ribE	41.7459	39.3119	48.4945	51.7903	66.5196	57.4061	68.593	75.2305	84.6398	86.3174	124.419	27.7147	16.6026	32.0684	31.5968	31.5856	30.0621	31.1523	36.2383	45.4687	55.6308	57.9277	51.9578
	Avin_06740	ribB	48.7592	50.5439	61.2143	54.6088	90.1852	89.0531	82.9648	80.3482	145.012	151.843	200.985	26.6061	30.9151	32.0684	27.4755	58.4918	40.4919	51.2166	53.7103	70.729	76.8234	71.5578	73.8677
	Avin_06750	ribH	62.7859	51.3462	80.2941	77.5092	109.373	125.852	113.668	125.384	100.621	109.629	124.982	47.115	28.0526	53.2199	58.3855	110.55	75.4621	77.6169	75.0649	138.932	127.818	140.844	103.916
	Avin_06760	nusB	33.0628	26.8765	36.1721	30.6514	56.9254	70.6537	50.9548	62.948	56.8211	74.3463	53.4834	18.2917	14.8851	28.6569	25.4148	51.4728	34.3567	37.4884	44.6507	63.1509	48.3458	53.3844	69.4857
	Avin_06770	thiL	44.4177	48.5382	45.3145	53.1995	29.4221	38.2707	16.9849	36.3358	26.043	24.5721	32.09	34.3662	57.2502	36.8446	28.8493	36.8499	46.627	38.0164	37.5325	27.1549	35.7626	30.6676	36.3079
	Avin_06780	Avin_06780	10.353	10.4297	13.1174	10.5694	17.9091	12.5116	13.0653	15.8649	10.0621	5.04043	14.0746	4.98865	6.87003	2.72923	9.61643	10.5285	1.22703	12.6721	10.3538	16.4192	13.9077	5.67919	10.642
	Avin_06790	Avin_06790	20.372	20.8594	15.1048	20.0819	35.8182	29.439	20.9045	22.518	26.6349	18.9016	32.09	19.4003	13.7401	2.72923	12.364	31.5856	9.81621	23.7603	25.2374	27.1549	35.1004	30.0997	20.6579
	Avin_06800	ribA	30.0571	26.0742	22.2597	25.3667	21.7468	29.439	30.7035	30.7063	34.3294	35.9131	43.3497	26.6061	42.9377	16.3754	16.4853	30.4158	25.154	25.8723	20.7076	32.8385	14.57	35.7789	28.1699
	Avin_06810	Avin_06810	19.7041	15.6445	11.1299	13.0356	14.7111	12.5116	12.4121	12.7943	18.3485	15.7513	18.0154	9.423	9.73254	12.2815	8.92954	11.6984	8.58918	9.50411	11.648	11.3672	12.5831	14.7659	10.642
	Avin_06830	Avin_06830	2.67174	1.20343	1.58998	1.76157	0	0	1.9598	1.02354	0.591887	0.630054	0	1.66288	1.71751	2.04692	0	0	0.613513	1.58402	1.29422	0	2.64908	0.567919	1.87799
	Avin_06840	Avin_06840	7.34728	12.4354	9.93739	9.86481	7.03572	5.15183	4.57286	11.259	7.10264	10.0809	12.3856	8.86871	19.4651	18.4223	10.3033	13.4531	11.0432	8.44809	8.41245	11.9987	10.5963	9.0867	5.00798
	Avin_06850	Avin_06850	2.0038	1.60457	3.97496	0.704629	3.83767	1.47195	1.30653	2.55886	2.36755	1.26011	1.12597	0	2.29001	0.682307	0	0.584918	2.45405	0.528006	0	1.26302	3.31135	3.40751	5.00798
	Avin_06860	Avin_06860	16.0304	14.4411	19.0798	15.8542	19.1883	13.2476	13.7186	16.8885	22.4917	13.8612	21.3933	9.423	8.58753	14.3284	2.74755	7.01902	19.6324	16.8962	11.0009	16.4192	23.8418	9.0867	14.3979
	Avin_06870	retS	72.4709	76.217	67.1767	45.0963	58.2046	55.9342	49.6482	54.2478	51.4941	34.0229	32.653	72.0583	58.9677	74.3715	68.0019	50.303	51.5351	52.8006	51.1218	44.8372	42.3853	55.656	39.4379
	Avin_06880	purD	48.4253	45.329	43.327	40.1639	46.052	42.6866	50.9548	48.1066	63.3319	80.0168	59.6762	19.9546	29.1976	39.5738	24.0411	44.4538	24.5405	42.2405	50.4747	53.6783	48.3458	48.841	51.3318
	Avin_06890	purH	59.7802	58.1656	64.7918	56.3704	53.7273	61.822	56.1809	79.3247	87.0073	80.0168	78.2546	29.3776	31.4876	36.1623	34.3444	38.6046	37.4243	37.4884	53.7103	61.2564	65.5648	63.039	53.8358
	Avin_06900	fis	24.3796	19.656	24.6447	21.4912	53.0877	26.4951	18.9447	32.7534	23.0836	20.1617	19.1414	25.4975	21.7551	30.7038	26.7886	27.4912	25.7675	30.6243	31.0614	27.7864	34.4381	28.9639	33.8039
	Avin_06910	Avin_06910	89.1693	66.5896	91.8215	113.798	105.536	104.509	107.136	114.637	92.3343	71.8261	88.9513	74.2754	92.7454	90.0645	94.1036	121.078	101.843	114.577	91.8898	146.51	158.945	185.709	148.361
	Avin_06920	Avin_06920	15.3625	13.2377	10.7324	13.388	14.7111	13.2476	15.0251	15.3532	16.5728	13.2311	12.3856	13.3031	16.0301	6.14076	8.92954	16.9626	12.2703	9.50411	10.3538	17.0508	18.5436	25.5563	14.3979
	Avin_06930	Avin_06930	13.3587	15.6445	19.0798	10.9218	5.11689	2.20793	9.14573	11.259	9.47019	6.30054	7.31877	18.2917	8.01503	8.86999	15.1115	5.26427	9.81621	8.9761	8.41245	3.78906	9.27179	5.11127	7.51197
	Avin_06940	prmA	9.68505	8.82512	10.3349	8.10324	5.7565	6.62378	1.30653	3.5824	8.28641	7.56065	7.88176	1.66288	9.73254	6.14076	2.06066	3.50951	3.68108	4.75205	6.47112	8.84113	7.28498	2.83959	5.00798
	Avin_06950	accC	106.536	117.535	124.019	97.5912	129.201	99.3567	116.281	112.59	89.9668	77.4966	65.306	100.327	89.8829	124.862	96.1643	81.8886	76.0756	103.489	97.0667	61.8879	68.2139	39.1864	60.7218
	Avin_06960	accB	36.7364	39.7131	44.917	27.8329	42.8539	33.1189	41.809	47.083	27.2268	18.2716	18.0154	27.7147	21.1826	30.0215	33.6575	15.7928	31.9027	30.0963	34.944	21.4713	15.2322	9.65462	18.7799
	Avin_06970	aroQ	16.0304	11.232	13.5148	7.39861	12.7922	15.4555	13.7186	14.8414	5.91887	4.41038	11.2597	4.98865	5.15252	10.2346	13.7378	5.26427	10.4297	9.50411	7.76534	9.47264	10.5963	4.54335	6.25998
	Avin_06980	dipZ	9.68505	11.232	10.7324	12.6833	9.59417	8.83171	9.14573	11.259	8.8783	10.0809	7.88176	11.0859	9.16004	10.2346	7.55576	8.18886	11.0432	14.2562	11.0009	15.7877	7.28498	14.7659	15.0239
	Avin_06990	Avin_06990	37.4043	34.0971	40.942	39.1069	44.1332	36.7988	46.3819	37.8711	42.024	62.3753	68.1209	24.3889	19.4651	16.3754	24.0411	17.5476	14.7243	16.3682	26.5316	16.4192	20.5304	17.6055	12.52
	Avin_07000	Avin_07000	6.34538	7.6217	7.15492	5.28472	6.39611	5.15183	4.57286	6.14126	20.716	5.67048	22.5193	3.32577	6.87003	6.14076	4.12133	7.01902	2.45405	3.69604	3.23556	4.42057	10.5963	7.95086	4.38198
	Avin_07010	Avin_07010	11.3549	19.656	11.9249	29.5944	6.39611	3.67988	9.14573	8.70012	9.47019	5.67048	6.19281	11.6402	10.8775	6.14076	4.80821	8.77378	9.81621	5.28006	6.47112	5.05207	2.64908	3.40751	5.00798
	Avin_07020	Avin_07020	0.667935	3.20914	4.37245	5.63704	3.83767	2.9439	5.8794	2.55886	4.14321	8.1907	2.81491	2.21718	5.15252	4.09384	3.43444	5.84918	4.9081	2.64003	5.17689	7.57811	4.6359	2.83959	3.75599
	Avin_07030	Avin_07030	1.66984	4.01142	2.78247	1.76157	3.19806	2.20793	4.57286	2.55886	1.77566	2.52022	0	2.21718	4.58002	0.682307	2.06066	2.33967	3.06756	5.28006	1.94133	3.78906	3.97363	2.27167	3.12999
	Avin_07040	Avin_07040	10.353	9.22626	8.7449	4.93241	4.47728	11.0396	11.7588	6.65304	6.51075	11.971	9.00772	3.88006	6.29752	6.14076	6.86888	8.77378	4.9081	7.39208	5.17689	6.9466	5.29817	3.97543	5.63398
	Avin_07050	speA	42.7478	39.7131	39.3521	41.2208	46.052	43.4226	37.8894	37.8711	41.4321	51.0344	50.6684	27.7147	44.6552	55.9492	43.2739	39.1895	34.9702	35.9044	35.5911	30.3124	32.4513	38.0506	40.6899
	Avin_07060	Avin_07060	3.67364	3.61028	3.57746	2.81852	4.47728	3.67988	2.61306	3.5824	2.36755	3.78032	2.25193	2.77147	3.43501	5.45846	4.80821	4.67935	3.06756	3.69604	3.88267	3.78906	3.97363	3.97543	3.12999
	Avin_07070	Avin_07070	8.34918	10.0285	9.93739	7.75092	11.513	6.62378	7.18593	6.14126	7.10264	9.45081	7.31877	4.98865	8.01503	8.86999	6.18199	8.18886	5.52162	2.11202	4.52978	9.47264	5.29817	9.65462	5.00798
	Avin_07080	Avin_07080	2.33777	0.401142	2.78247	1.40926	0.639611	0	4.57286	0	1.77566	0	2.81491	1.66288	1.145	3.41153	2.74755	1.16984	0.613513	2.11202	2.58845	0.631509	0.662271	0	1.252
	Avin_07090	Avin_07090	18.7022	12.4354	9.1424	7.04629	10.2338	2.9439	8.49246	6.65304	7.10264	3.15027	9.57071	6.09724	12.595	12.2815	14.4246	3.50951	8.58918	11.0881	11.0009	5.05207	5.96044	5.11127	10.642
	Avin_07100	Avin_07100	7.01331	6.01713	4.37245	6.69398	7.03572	2.9439	3.9196	5.62949	7.69453	3.15027	3.94088	10.5316	6.87003	6.14076	5.4951	1.75476	8.58918	10.0321	2.58845	10.1041	6.62271	3.97543	9.38997
	Avin_07110	Avin_07110	2.33777	1.20343	2.38497	1.76157	0	2.9439	3.26633	4.60595	16.5728	17.6415	16.3265	2.21718	2.29001	0	0	1.16984	0	3.16804	0.647112	6.9466	5.29817	3.97543	3.75599
	Avin_07120	Avin_07120	108.539	98.6809	93.8089	95.125	56.9254	52.2543	47.0352	73.1834	31.37	24.5721	20.2674	190.123	210.108	150.79	130.509	79.5489	128.838	129.361	68.5938	44.2057	63.578	57.3598	44.4458
	Avin_07130	Avin_07130	47.0894	58.9679	52.8669	72.5768	20.4676	22.8153	26.1306	23.5415	18.3485	16.3814	14.6375	77.6012	100.76	55.2669	83.1134	38.6046	48.4675	54.3846	40.768	8.84113	17.219	15.9017	11.894
	Avin_07140	Avin_07140	35.4005	25.2719	31.0046	40.1639	15.9903	11.7756	21.5578	14.8414	8.28641	9.45081	12.3856	37.692	64.1203	40.9384	33.6575	26.3213	38.0378	36.9604	28.4729	9.47264	7.94725	10.7905	13.772
	Avin_07150	fatty acid beta hydroxylase (cytochrome P450)	6.01141	5.61599	4.76995	3.52315	4.47728	1.47195	3.26633	3.5824	2.36755	5.04043	4.50386	3.88006	6.29752	6.14076	4.12133	5.84918	6.74864	4.22405	5.824	1.89453	3.97363	3.97543	0.625998
	Avin_07170	Avin_07170	5.00951	5.21485	4.37245	7.75092	1.27922	6.62378	5.8794	1.53532	7.10264	7.56065	3.94088	7.20583	5.15252	4.77615	13.7378	2.92459	4.29459	10.5601	2.58845	3.78906	4.6359	5.11127	5.00798
	Avin_07180	conserved hypothetical protein	1.0019	1.60457	0.397496	3.52315	0.639611	0	1.30653	1.02354	0	1.89016	1.12597	1.66288	0.572502	1.36461	0.686888	0	0.613513	0.528006	0.647112	0	0.662271	0.567919	1.87799
	Avin_07190	conserved hypothetical protein	1.66984	2.80799	2.38497	1.76157	1.91883	5.88781	1.9598	3.07063	47.9428	42.2136	62.4911	3.32577	0.572502	4.09384	3.43444	1.16984	1.22703	0	0	5.68358	1.98681	5.11127	2.50399
	Avin_07200	Avin_07200	5.00951	4.8137	7.55241	3.17083	1.27922	3.67988	3.9196	7.67658	2.36755	4.41038	3.3779	2.77147	10.8775	4.09384	0.686888	4.67935	4.9081	5.80806	3.23556	5.68358	1.98681	3.40751	2.50399
	Avin_07210	Avin_07210	18.0342	18.4525	20.2723	25.0143	27.5033	28.7031	30.7035	38.8947	16.5728	27.0923	20.2674	40.4635	31.4876	29.3392	35.7182	30.4158	48.4675	28.5123	32.3556	33.47	42.3853	38.6185	24.4139
	Avin_07220	Avin_07220	3.00571	4.41256	2.38497	4.58009	8.95455	2.9439	3.26633	3.07063	1.77566	1.26011	2.81491	6.65153	5.72502	0.682307	3.43444	5.26427	3.06756	8.44809	4.52978	5.05207	4.6359	9.65462	2.50399
	Avin_07230	Avin_07230	47.7573	34.0971	34.5821	52.4949	64.6007	52.9903	55.5276	73.1834	150.931	153.103	184.095	28.269	46.9452	67.5484	60.4461	89.4925	64.4189	70.7528	82.1832	171.771	160.932	158.449	176.531
	Avin_07240	Avin_07240	12.0228	13.6388	13.9123	10.5694	7.03572	5.88781	12.4121	11.7708	19.5323	32.7628	21.3933	5.54294	8.58753	8.86999	13.0509	14.623	4.29459	15.3122	12.9422	25.2604	23.8418	35.7789	23.7879
	Avin_07250	Avin_07250	12.3568	14.8423	7.94991	9.5125	3.19806	5.88781	5.8794	3.5824	4.14321	2.52022	4.50386	9.9773	10.305	4.09384	8.24265	6.4341	7.36215	7.92009	2.58845	4.42057	10.5963	3.97543	6.25998
	Avin_07260	Avin_07260	8.34918	6.01713	8.34741	4.93241	8.31494	2.20793	6.53266	4.60595	5.91887	9.45081	12.9486	6.09724	6.87003	10.2346	7.55576	5.84918	4.29459	3.69604	6.47112	6.31509	5.96044	1.70376	6.88598
	Avin_07270	Avin_07270	2.33777	2.80799	3.57746	3.87546	2.55844	2.20793	3.26633	4.60595	2.36755	1.26011	2.25193	1.66288	4.00752	4.09384	2.74755	0.584918	0.613513	3.16804	1.29422	1.89453	3.97363	1.13584	3.75599
	Avin_07280	Avin_07280	4.34158	6.81941	8.7449	1.05694	1.27922	4.41586	7.18593	2.04709	4.14321	6.30054	1.12597	7.76012	9.16004	8.86999	9.61643	5.26427	4.29459	5.80806	6.47112	3.78906	4.6359	5.67919	4.38198
	Avin_07290	Avin_07290	4.34158	4.01142	4.37245	3.52315	8.95455	0	3.26633	5.11772	4.73509	3.78032	0	5.54294	3.43501	5.45846	0	0.584918	5.52162	5.28006	5.17689	1.89453	6.62271	6.81502	3.75599
	Avin_07300	Avin_07300	6.01141	3.61028	0.794991	2.4662	4.47728	2.9439	1.9598	1.02354	2.95943	1.26011	2.81491	9.423	10.8775	4.77615	4.12133	2.92459	0	5.80806	2.58845	0	0	3.40751	1.252
	Avin_07310	Avin_07310	5.34348	2.40685	3.97496	2.4662	1.91883	2.9439	3.26633	4.09418	7.69453	3.15027	1.68895	3.88006	4.00752	6.82307	0	4.67935	5.52162	5.80806	1.94133	1.26302	5.29817	1.13584	0.625998
	Avin_07320	Avin_07320	9.01712	9.62741	13.9123	8.45555	3.83767	4.41586	3.9196	4.60595	7.69453	3.78032	7.31877	7.76012	5.15252	8.86999	10.3033	6.4341	5.52162	5.80806	9.05956	2.52604	4.6359	7.38294	3.12999
	Avin_07330	Avin_07330	0.333967	0.401142	0	0	0	0	0	0.511772	0.591887	0.630054	0.562983	0	0	0	0	0	0	0.528006	0.647112	0	0.662271	0	0
	Avin_07340	Avin_07340	1.0019	2.00571	4.37245	1.76157	4.47728	2.20793	1.9598	0	10.0621	8.1907	7.31877	3.88006	0.572502	3.41153	3.43444	0.584918	0	5.28006	1.94133	1.89453	0.662271	1.13584	1.87799
	Avin_07350	Avin_07350	5.00951	4.01142	1.19249	5.28472	0.639611	1.47195	0.653266	2.04709	3.55132	6.30054	3.94088	3.32577	3.43501	8.18768	2.06066	1.75476	1.84054	1.05601	1.94133	1.26302	0.662271	0	2.50399
	Avin_07360	Avin_07360	74.4747	51.7473	61.2143	119.082	27.5033	33.1189	19.598	27.1239	5.32698	7.56065	9.00772	71.504	104.195	75.0538	86.5478	36.8499	59.5108	65.4727	36.2383	10.1041	11.2586	15.9017	12.52
	Avin_07370	Avin_07370	56.7745	47.7359	53.6619	55.6657	22.3864	19.8713	25.4774	27.6357	12.4296	13.2311	11.2597	48.7779	62.9752	36.1623	41.9001	18.1325	28.8351	33.7924	21.3547	13.2617	12.5831	11.3584	10.642
	Avin_07380	Avin_07380	29.7231	35.7016	22.2597	25.3667	13.4318	10.3037	8.49246	14.3296	4.14321	9.45081	3.94088	29.9319	30.9151	25.2454	23.3542	4.67935	17.7919	11.0881	10.3538	2.52604	3.31135	3.97543	3.75599
	Avin_07390	Avin_07390	9.01712	8.02284	10.7324	9.16018	4.47728	3.67988	2.61306	3.07063	4.73509	3.15027	2.81491	24.9432	26.3351	23.1984	13.0509	7.01902	14.1108	10.0321	14.2365	1.26302	3.97363	6.24711	3.75599
	Avin_07400	Avin_07400	18.7022	20.4582	21.0673	17.6157	14.0714	9.56769	15.0251	14.3296	8.8783	13.8612	11.8226	13.3031	12.595	24.5631	16.4853	27.4912	9.81621	10.5601	13.5893	15.7877	25.8286	14.7659	18.1539
	Avin_07410	serB	47.4234	51.3462	46.9045	51.0856	49.2501	47.1025	48.995	45.5477	42.024	52.2945	53.4834	39.3549	49.8077	44.35	41.9001	46.7935	33.7432	43.8245	28.4729	35.3645	54.9685	55.656	57.5918
	Avin_07420	Avin_07420	142.604	153.236	109.311	147.62	61.4027	57.4061	51.608	76.254	27.2268	25.2022	21.9563	131.922	121.37	126.909	114.71	83.6433	114.727	96.0971	88.6543	46.1002	29.8022	53.3844	38.8119
	Avin_07430	Avin_07430	3.00571	1.20343	1.98748	0	1.91883	2.9439	0.653266	0	1.77566	0	2.25193	0	0	0.682307	0	0	0	0	1.94133	0	0.662271	2.27167	3.12999
	Avin_07440	psd	12.3568	12.8365	14.3098	7.39861	5.11689	9.56769	5.8794	5.11772	7.69453	8.1907	9.00772	0.554294	8.01503	3.41153	3.43444	6.4341	4.29459	7.39208	5.824	9.47264	1.98681	9.65462	2.50399
	Avin_07450	rhdA	15.0285	19.2548	26.6322	11.9787	12.1526	11.7756	12.4121	12.7943	4.73509	5.67048	9.00772	7.76012	7.44253	10.2346	12.364	9.3587	10.4297	6.86408	16.8249	9.47264	7.94725	9.0867	5.00798
	Avin_07460	Avin_07460	25.7155	30.0856	33.3896	22.9005	37.7371	34.5909	33.9698	36.8476	20.1241	27.7224	32.653	17.1831	33.2051	21.8338	30.2231	39.7745	23.927	33.7924	20.7076	27.1549	30.4645	38.0506	33.8039
	Avin_07470	Avin_07470	56.7745	52.1485	38.9546	52.1426	86.3475	55.1982	62.0603	61.9244	62.74	43.4737	48.4165	68.1782	65.2653	61.4076	68.0019	67.2656	69.327	57.5526	56.2987	78.3072	59.6044	77.2369	79.5017
	Avin_07480	Avin_07480	23.3777	22.8651	19.8748	17.968	17.2695	25.7592	15.0251	18.4238	23.0836	16.3814	27.5862	29.9319	33.7776	27.2923	22.6673	25.1515	25.7675	21.1202	16.1778	15.7877	29.8022	25.5563	26.9179
	Avin_07490	Avin_07490	30.725	36.5039	23.4522	28.8898	18.5487	25.7592	19.598	27.6357	32.5538	27.0923	18.0154	23.2804	38.9302	21.1515	30.2231	33.3404	23.3135	31.6804	22.6489	32.8385	27.1531	54.5202	40.0639
	Avin_07500	Avin_07500	10.019	7.22055	11.1299	5.28472	10.2338	11.0396	5.8794	6.65304	11.8377	5.67048	11.2597	7.76012	12.0225	10.9169	10.9902	14.038	9.20269	15.3122	12.9422	13.2617	10.5963	23.8526	8.76397
	Avin_07510	Avin_07510	21.3739	29.2834	34.1846	28.1852	24.9448	29.439	37.8894	23.0297	40.2483	25.2022	30.964	31.5948	31.4876	23.1984	22.6673	41.5292	26.9946	32.2084	24.5902	49.2577	46.359	46.5693	40.0639
	Avin_07520	mutL	36.7364	30.0856	35.7746	32.413	35.1786	25.0232	28.7437	27.1239	33.1457	38.4333	22.5193	15.5202	48.6627	34.7977	35.7182	37.4348	30.0621	33.2644	38.8267	41.0481	40.3985	34.0751	51.3318
	Avin_07530	miaA	89.5033	70.1998	69.5617	81.0324	109.373	144.987	133.266	147.39	123.112	122.23	112.034	114.185	119.08	93.4761	100.286	126.927	140.494	148.898	106.126	104.831	106.626	107.905	124.574
	Avin_07540	hfq	70.1331	73.8101	73.9342	60.2458	74.1949	82.4293	80.3517	75.7423	78.7209	63.0054	73.1877	38.8006	30.3426	46.3969	51.5166	37.4348	43.5594	59.1367	55.6516	42.3111	24.504	30.6676	41.9418
	Avin_07550	hflX	178.005	174.898	185.233	169.816	222.585	220.793	235.829	225.18	234.979	223.039	201.548	108.642	104.768	126.909	121.579	118.738	137.427	136.754	143.659	126.302	79.4725	73.2615	115.184
	Avin_07560	hflK	126.24	132.778	147.868	155.018	178.451	168.538	186.181	174.002	136.726	124.121	159.324	95.8929	88.1653	118.721	99.5987	114.644	96.935	126.193	117.127	90.9373	78.8102	69.854	98.2816
	Avin_07570	hflC	92.509	81.0307	97.7839	92.3064	97.2209	122.908	121.508	131.014	121.337	100.179	98.522	41.0178	65.8378	81.1945	70.0625	84.2283	66.2594	70.2248	79.5947	67.5715	66.2271	60.1994	71.9897
	Avin_07580	Avin_07580	28.3872	26.8765	27.4272	36.993	79.3118	64.7659	81.005	63.9715	59.1887	41.5835	52.9204	33.812	22.9001	27.9746	28.8493	53.8125	49.081	40.1284	42.0623	83.9907	70.863	57.3598	72.6157
	Avin_07590	hisZ	58.4443	68.9964	53.2644	57.4273	103.617	97.1488	138.492	102.354	107.131	108.999	102.463	16.6288	37.7851	42.9853	35.7182	75.4545	55.2162	66.0007	84.7716	99.7785	85.433	97.1141	96.4037
	Avin_07600	purA	112.881	97.8786	90.2315	114.502	183.568	213.433	203.166	193.962	158.626	173.265	170.584	77.0469	69.8453	83.2415	78.9921	164.362	116.567	127.249	141.717	154.72	141.064	133.461	162.133
	Avin_07610	Avin_07610	2.33777	2.40685	2.78247	2.11389	7.03572	2.9439	1.9598	4.09418	5.91887	3.78032	3.94088	7.20583	1.71751	4.09384	5.4951	1.75476	4.9081	5.28006	5.824	3.78906	5.96044	4.54335	4.38198
	Avin_07620	rnr	130.247	131.173	142.303	147.268	138.156	142.043	149.598	152.508	159.809	145.542	139.057	116.402	119.08	115.31	120.892	91.8322	121.476	110.353	133.305	93.4634	73.5121	100.522	93.2737
	Avin_07630	Avin_07630	38.4062	22.8651	32.9921	40.1639	39.6559	30.911	33.9698	40.43	30.1862	36.5431	32.653	24.9432	27.4801	25.9277	26.7886	35.68	31.2892	22.1762	31.0614	31.5755	23.1795	25.5563	22.5359
	Avin_07640	rpsF	165.314	186.932	209.083	213.15	507.851	590.989	631.055	512.796	623.257	616.823	600.14	211.186	166.026	283.157	359.242	457.991	428.232	503.19	460.743	750.865	729.823	625.278	721.149
	Avin_07650	rpsR	75.8106	75.8158	97.7839	71.8722	223.224	217.113	243.015	189.356	297.127	250.131	247.149	78.1555	60.6852	115.31	122.266	175.476	155.832	180.05	200.605	269.023	241.729	207.858	267.927
	Avin_07660	Avin_07660	117.89	123.953	124.416	92.3064	249.448	255.384	226.03	200.615	329.681	320.697	301.759	77.0469	98.4704	141.92	117.458	217.59	155.219	184.274	201.899	317.649	260.935	256.131	299.853
	Avin_07670	rplI	143.272	157.649	164.166	156.075	327.481	325.301	297.889	291.198	385.91	356.61	255.594	113.076	100.76	178.082	197.824	252.1	230.067	259.779	286.67	385.852	288.75	308.948	339.291
	Avin_07680	dnaB	18.3682	20.4582	18.2848	19.025	37.7371	40.4787	24.8241	27.1239	47.9428	49.1442	41.0977	19.9546	16.0301	17.74	20.6066	17.5476	12.2703	23.7603	28.4729	27.1549	25.8286	28.3959	21.2839
	Avin_07690	Avin_07690	12.6908	12.8365	13.9123	10.9218	9.59417	12.5116	9.14573	8.18835	20.1241	10.7109	13.5116	7.20583	15.4576	7.50538	8.92954	14.038	8.58918	9.50411	8.41245	8.84113	13.9077	5.67919	10.642
	Avin_07700	Avin_07700	21.0399	15.2434	22.2597	21.4912	21.1072	17.6634	19.598	12.7943	24.8592	28.3524	18.5784	9.9773	13.1676	12.9638	13.0509	10.5285	17.1784	21.1202	20.7076	25.2604	15.2322	24.4205	23.7879
	Avin_07710	Avin_07710	1.0019	0.802284	0.397496	0.704629	0	0	1.30653	2.04709	0	0.630054	0	0.554294	0	0.682307	1.37378	0	1.84054	0	0	0	1.32454	1.70376	0
	Avin_07720	Avin_07720	1.66984	1.20343	0.397496	0.352315	0	1.47195	1.30653	0.511772	0	3.78032	2.81491	1.10859	0.572502	0	0	3.50951	2.45405	0.528006	1.29422	2.52604	1.98681	0	0
	Avin_07730	Avin_07730	13.0247	15.2434	11.1299	11.6264	11.513	10.3037	9.14573	12.7943	14.2053	15.1213	6.75579	7.76012	13.7401	8.86999	13.0509	7.01902	13.4973	7.92009	12.2951	5.68358	7.94725	6.24711	5.00798
	Avin_07740	fpr2	13.6927	10.8308	11.1299	10.5694	3.19806	7.35976	4.57286	5.62949	6.51075	2.52022	5.06684	4.43435	19.4651	8.18768	6.18199	7.01902	12.2703	4.22405	3.88267	6.31509	2.64908	7.95086	5.63398
	Avin_07750	tesB	12.6908	16.0457	20.6698	14.0926	12.1526	3.67988	13.7186	11.259	10.0621	13.2311	6.75579	12.1945	13.1676	7.50538	7.55576	5.26427	3.68108	11.0881	6.47112	5.05207	3.31135	8.51878	8.13797
	Avin_07760	Avin_07760	17.0323	13.2377	13.5148	12.6833	3.83767	3.67988	2.61306	4.09418	4.14321	6.93059	2.81491	3.32577	10.8775	6.14076	7.55576	4.09443	3.68108	2.11202	1.94133	3.78906	2.64908	1.70376	5.00798
	Avin_07770	Avin_07770	60.4481	54.1542	41.737	54.2565	20.4676	19.1354	24.8241	28.1475	14.7972	16.3814	15.2005	83.6984	90.4554	44.35	60.4461	31.5856	44.1729	65.4727	36.8854	10.1041	15.2322	9.65462	15.0239
	Avin_07780	Avin_07780	5.34348	2.00571	1.98748	2.81852	1.27922	5.88781	4.57286	2.04709	2.36755	1.26011	2.25193	1.10859	2.86251	2.72923	3.43444	3.50951	1.84054	0	0	1.26302	0	1.70376	2.50399
	Avin_07790	Avin_07790	33.0628	15.2434	31.7996	25.3667	21.7468	19.1354	14.3719	13.3061	11.8377	11.971	10.6967	29.9319	42.3652	19.1046	25.4148	28.661	23.3135	25.8723	20.7076	19.5768	15.8945	21.013	10.642
	Avin_07800	trmA	14.6946	15.6445	23.4522	23.9574	7.67533	13.2476	14.3719	19.9591	10.0621	13.2311	10.1337	13.3031	18.3201	9.5523	10.3033	26.3213	22.0865	16.8962	9.05956	20.8398	13.2454	13.63	16.2759
	Avin_07810	Avin_07810	3.33967	6.41827	2.38497	4.58009	1.27922	4.41586	0	4.09418	3.55132	2.52022	2.81491	3.88006	1.145	2.72923	2.74755	0.584918	8.58918	5.28006	1.94133	6.9466	4.6359	5.67919	1.252
	Avin_07812	phnH	0.333967	0.802284	1.58998	0	1.91883	0.735976	0.653266	0	0	0	0	0.554294	0	0	0	0	0	1.05601	0	0	0.662271	0	0
	Avin_07814	phnK	1.0019	0	0.794991	0.704629	0.639611	1.47195	1.9598	0	0.591887	0	1.12597	0.554294	0.572502	1.36461	1.37378	1.75476	0	1.58402	0.647112	0	1.32454	0.567919	0.625998
	Avin_07820	phnM	15.0285	11.6331	18.6823	16.2065	25.5844	27.2311	28.7437	18.9356	14.2053	26.4623	24.7712	24.3889	12.595	23.1984	11.6771	22.8118	17.7919	24.8163	31.7085	32.8385	36.4249	26.1243	34.4299
	Avin_07830	Avin_07830	9.68505	10.8308	10.7324	8.45555	17.9091	15.4555	13.7186	7.16481	14.2053	15.1213	12.3856	8.31441	5.72502	11.5992	10.3033	18.1325	11.0432	12.6721	9.05956	18.9453	9.93406	17.0376	13.772
	Avin_07840	Avin_07840	3.00571	3.20914	2.78247	3.87546	3.83767	1.47195	1.30653	2.04709	6.51075	4.41038	1.12597	1.66288	2.29001	2.04692	0	2.92459	1.84054	3.69604	3.23556	6.31509	2.64908	2.27167	3.75599
	Avin_07850	bcpB	5.00951	2.40685	1.19249	1.76157	1.91883	5.88781	4.57286	0	7.10264	6.93059	3.3779	0.554294	1.145	3.41153	2.74755	1.75476	3.06756	3.16804	8.41245	4.42057	2.64908	5.67919	3.12999
	Avin_07860	btuB	29.3891	30.8879	15.8998	18.3204	26.2241	11.0396	17.6382	17.912	15.3891	3.78032	10.1337	6.65153	11.45	19.7869	4.12133	16.9626	13.4973	17.9522	16.1778	6.9466	11.2586	7.95086	8.13797
	Avin_07870	dxs-1	27.0514	27.6788	39.3521	29.5944	39.6559	32.3829	25.4774	22.0062	49.7185	47.254	36.5939	14.9659	18.8926	15.0108	21.9804	18.1325	14.1108	24.2883	29.7671	26.5234	28.4777	28.9639	29.4219
	Avin_07880	ispA-1	23.3777	20.0571	19.8748	17.968	14.7111	13.9835	18.9447	15.3532	18.3485	23.312	19.1414	9.9773	13.7401	14.3284	14.4246	19.3023	15.3378	17.9522	11.648	20.8398	28.4777	25.5563	13.772
	Avin_07890	xseB-1	7.01331	10.4297	7.15492	4.93241	9.59417	11.7756	3.9196	6.65304	4.73509	4.41038	4.50386	2.21718	2.29001	6.82307	4.12133	7.60394	6.74864	8.44809	9.70667	10.1041	10.5963	9.0867	6.88598
	Avin_07900	Avin_07900	0.667935	1.20343	0.794991	0.704629	1.27922	1.47195	1.9598	1.53532	0.591887	1.26011	1.12597	0	0.572502	0.682307	1.37378	0.584918	0.613513	1.58402	1.29422	0.631509	1.98681	1.13584	0.625998
	Avin_07910	Avin_07910	33.7307	32.8936	32.9921	21.8435	11.513	5.15183	16.3317	7.16481	5.32698	11.341	7.88176	19.9546	17.7476	15.6931	10.9902	25.7364	15.3378	15.8402	10.3538	3.78906	5.29817	9.0867	11.894
	Avin_07920	Avin_07920	0.667935	2.40685	1.98748	1.76157	0.639611	1.47195	1.30653	0	1.18377	0.630054	2.81491	2.77147	1.71751	1.36461	1.37378	1.16984	2.45405	1.58402	1.29422	1.26302	2.64908	2.83959	1.252
	Avin_07930	Avin_07930	6.67935	12.8365	9.93739	7.04629	5.7565	7.35976	7.18593	5.62949	2.95943	6.30054	6.75579	9.423	13.1676	10.2346	12.364	19.8872	9.81621	11.0881	11.648	13.2617	11.2586	11.9263	5.00798
	Avin_07940	ppa	70.1331	54.1542	76.3191	71.5199	58.2046	43.4226	63.3668	66.0186	24.8592	52.9245	25.8972	45.4521	37.7851	59.3607	78.9921	50.303	44.7864	52.8006	69.2409	52.4153	54.3062	53.3844	46.9498
	Avin_07950	Avin_07950	9.01712	2.40685	7.94991	8.10324	7.03572	6.62378	1.9598	4.09418	2.36755	3.78032	4.50386	3.32577	4.00752	6.82307	6.18199	8.18886	1.22703	2.64003	4.52978	9.47264	1.98681	9.0867	3.12999
	Avin_07960	Avin_07960	34.0647	28.0799	23.0547	20.7866	12.7922	13.2476	15.6784	10.2354	10.654	11.341	10.1337	33.812	34.9226	20.4692	19.9197	10.5285	20.2459	22.7043	16.8249	6.9466	3.31135	2.27167	6.88598
	Avin_07970	Avin_07970	1.33587	0	1.58998	0	0.639611	0	0.653266	0	1.18377	0	1.68895	0.554294	1.71751	0	1.37378	1.16984	0	1.05601	0	0	0.662271	0	1.87799
	Avin_07980	Avin_07980	9.35109	12.8365	20.6698	7.04629	3.19806	4.41586	4.57286	4.09418	7.69453	11.341	7.88176	7.20583	11.45	19.7869	11.6771	3.50951	11.0432	10.0321	10.3538	6.9466	1.32454	5.67919	3.75599
	Avin_07990	Avin_07990	6.34538	4.01142	7.94991	6.69398	5.11689	0.735976	1.30653	2.55886	3.55132	4.41038	2.81491	7.76012	6.87003	6.14076	8.92954	0	6.74864	2.64003	3.23556	0.631509	0.662271	1.70376	2.50399
	Avin_08000	aldA	39.4081	38.1085	58.4318	33.8222	29.4221	22.0793	13.7186	27.6357	43.7996	48.5141	42.7867	38.8006	43.5102	46.3969	63.1937	12.8682	12.2703	35.3764	48.5334	9.47264	4.6359	15.3338	10.642
	Avin_08010	Avin_08010	3.67364	6.41827	5.16744	3.87546	2.55844	2.9439	3.26633	0	2.95943	1.26011	1.68895	7.20583	5.15252	4.77615	2.06066	2.33967	3.68108	5.28006	9.70667	1.26302	2.64908	2.83959	2.50399
	Avin_08020	Avin_08020	65.4576	56.9622	62.4068	54.9611	49.2501	35.3268	41.809	50.6654	42.024	55.4447	47.2905	61.5267	90.4554	79.1476	56.3248	78.3791	76.6891	76.0328	68.5938	51.7838	50.3326	72.6936	51.3318
	Avin_08030	mpl	44.0837	32.8936	45.3145	46.5055	34.539	54.4622	43.7688	44.5242	39.0645	50.4043	48.4165	29.3776	31.4876	32.0684	35.7182	49.7181	41.7189	60.7207	36.2383	58.0989	51.6571	53.9523	61.9738
	Avin_08040	ubiX	21.7079	17.6502	25.8372	13.0356	10.8734	18.3994	10.4523	16.8885	21.8998	19.5317	24.2083	14.9659	25.1901	17.74	19.2329	13.4531	15.9513	20.0642	9.70667	26.5234	13.9077	17.0376	15.6499
	Avin_08050	Avin_08050	4.67554	6.81941	3.17996	5.28472	1.91883	4.41586	4.57286	1.53532	3.55132	0	4.50386	0	1.145	0.682307	5.4951	6.4341	4.29459	2.64003	4.52978	3.15755	3.31135	3.97543	2.50399
	Avin_08060	Avin_08060	4.67554	2.00571	1.98748	2.81852	2.55844	1.47195	0	0	1.18377	1.89016	1.68895	0.554294	2.29001	0.682307	0.686888	0.584918	2.45405	0.528006	0.647112	0.631509	0	1.70376	1.252
	Avin_08070	Avin_08070	4.34158	4.8137	3.57746	7.39861	4.47728	1.47195	2.61306	3.5824	2.36755	3.15027	1.68895	7.76012	6.29752	6.82307	3.43444	2.92459	4.9081	6.33607	2.58845	3.15755	0.662271	1.70376	1.87799
	Avin_08080	tonB	1.0019	2.00571	2.38497	0.704629	0	0.735976	0	1.02354	0	0.630054	0.562983	2.21718	2.29001	0.682307	0.686888	1.16984	0.613513	0.528006	1.29422	0	0.662271	0	0
	Avin_08090	Avin_08090	2.0038	0.802284	0.397496	2.81852	1.27922	1.47195	3.9196	0	1.18377	0.630054	0	3.88006	1.145	4.09384	2.06066	3.50951	3.68108	1.05601	2.58845	0	3.97363	1.13584	0
	Avin_08100	Avin_08100	4.00761	0.802284	0.794991	1.05694	0.639611	1.47195	1.30653	0	2.36755	1.89016	0	2.21718	1.145	1.36461	1.37378	3.50951	1.22703	0.528006	1.29422	1.26302	3.97363	1.13584	2.50399
	Avin_08110	Avin_08110	0	0	0	0.704629	0	0	0.653266	0	0.591887	0	0	0	0	0	0	0	0	0	0	0.631509	0	0.567919	0
	Avin_08120	Avin_08120	0.333967	0	0.397496	0.704629	0.639611	0.735976	0	0	1.18377	0	0.562983	1.10859	0	0	1.37378	0	1.22703	2.64003	2.58845	0.631509	0	0.567919	0
	Avin_08130	Avin_08130	10.353	4.01142	12.7199	9.5125	3.83767	2.9439	7.18593	6.14126	4.14321	5.04043	2.81491	6.65153	4.00752	3.41153	4.80821	9.94361	3.68108	6.86408	3.23556	1.26302	4.6359	5.11127	3.75599
	Avin_08140	Avin_08140	7.68125	3.20914	11.5274	6.34166	6.39611	2.9439	3.9196	7.67658	0.591887	0	0	6.65153	4.00752	8.18768	6.18199	1.16984	5.52162	2.11202	4.52978	4.42057	3.31135	1.70376	1.87799
	Avin_08150	Avin_08150	10.687	12.4354	9.1424	9.5125	8.95455	10.3037	7.18593	5.62949	8.8783	6.30054	9.00772	6.09724	16.0301	9.5523	13.0509	8.18886	9.81621	10.0321	7.11823	12.6302	3.97363	13.0621	16.2759
	Avin_08160	Avin_08160	4.34158	2.40685	6.35993	5.28472	1.27922	0.735976	5.22613	6.14126	3.55132	1.89016	1.12597	2.77147	2.29001	3.41153	5.4951	4.09443	3.68108	5.80806	3.88267	0	2.64908	5.11127	4.38198
	Avin_08170	Avin_08170	5.67745	3.61028	5.16744	5.98935	3.83767	8.83171	7.18593	2.04709	7.10264	3.78032	3.94088	2.21718	5.72502	1.36461	6.18199	5.84918	8.58918	6.33607	7.76534	1.26302	5.29817	3.97543	1.87799
	Avin_08180	Avin_08180	3.33967	3.61028	3.97496	4.22778	0	1.47195	3.9196	3.07063	2.95943	3.15027	4.50386	1.66288	1.145	2.04692	3.43444	4.67935	2.45405	6.33607	3.23556	3.15755	3.97363	2.27167	4.38198
	Avin_08190	Avin_08190	0	0	1.19249	0.352315	0.639611	1.47195	1.30653	1.02354	1.18377	0.630054	0.562983	0	0	0.682307	0	0.584918	0.613513	0	1.29422	0	0	1.13584	0.625998
	Avin_08200	Avin_08200	9.01712	8.82512	0.794991	5.63704	7.03572	4.41586	5.22613	5.11772	6.51075	2.52022	3.3779	7.76012	13.7401	9.5523	2.06066	10.5285	3.06756	5.80806	8.41245	3.78906	2.64908	2.83959	5.00798
	Avin_08210	Avin_08210	10.019	2.00571	1.98748	2.4662	1.27922	1.47195	5.22613	6.65304	2.36755	1.89016	3.3779	4.98865	1.71751	0.682307	6.18199	2.92459	0.613513	3.69604	3.23556	5.05207	3.31135	7.38294	2.50399
	Avin_08220	Avin_08220	5.00951	10.0285	4.37245	7.75092	7.03572	2.9439	5.22613	3.07063	2.36755	3.78032	3.94088	7.20583	9.16004	5.45846	6.18199	7.60394	6.13513	7.39208	5.824	7.57811	7.94725	2.83959	5.63398
	Avin_08230	Avin_08230	3.67364	7.22055	5.56494	4.22778	5.7565	2.9439	5.22613	5.11772	3.55132	3.15027	7.88176	3.32577	5.15252	7.50538	9.61643	4.09443	5.52162	7.39208	4.52978	3.78906	6.62271	6.81502	6.25998
	Avin_08240	Avin_08240	7.34728	8.42398	8.7449	4.58009	1.91883	2.9439	2.61306	4.60595	8.8783	3.15027	2.81491	8.31441	2.29001	2.72923	2.74755	4.09443	3.06756	6.33607	4.52978	3.15755	3.31135	3.97543	0.625998
	Avin_08250	Avin_08250	0.333967	0.401142	0	0.352315	2.55844	0.735976	1.30653	0.511772	1.18377	0	2.25193	0	1.71751	0.682307	0	0	0	0	1.29422	1.89453	0.662271	0.567919	1.252
	Avin_08260	Avin_08260	0	0.401142	0.397496	0.704629	1.27922	1.47195	0.653266	0.511772	0.591887	1.26011	0.562983	0.554294	0	0	1.37378	1.16984	1.84054	0	1.94133	1.26302	0	0.567919	0.625998
	Avin_08270	ftsH	20.372	21.6617	26.6322	25.0143	23.6656	35.3268	17.6382	25.0768	25.4511	30.2426	28.1491	19.4003	17.7476	19.7869	17.8591	22.8118	15.9513	32.7364	20.7076	18.3138	15.8945	17.6055	20.0319
	Avin_08280	Avin_08280	1.66984	0.401142	2.78247	1.40926	0.639611	0.735976	1.9598	2.55886	1.77566	1.26011	1.12597	2.21718	4.00752	4.77615	1.37378	1.75476	1.84054	3.69604	0.647112	0	1.32454	2.27167	0.625998
	Avin_08290	Avin_08290	7.01331	9.22626	6.75742	11.2741	2.55844	1.47195	5.22613	1.53532	4.14321	3.15027	1.12597	11.0859	5.15252	4.77615	6.86888	3.50951	11.0432	8.44809	1.29422	6.31509	2.64908	3.97543	4.38198
	Avin_08300	lrgA	3.67364	5.21485	3.57746	1.76157	5.11689	3.67988	2.61306	2.04709	2.95943	2.52022	3.94088	2.77147	2.86251	6.82307	0.686888	3.50951	1.84054	3.16804	3.23556	3.78906	1.32454	2.27167	4.38198
	Avin_08310	lrgB	9.68505	5.61599	6.75742	9.16018	7.03572	5.88781	7.83919	6.65304	14.2053	8.82075	15.7635	5.54294	5.72502	6.14076	3.43444	8.77378	8.58918	6.33607	7.11823	9.47264	9.27179	1.13584	6.25998
	Avin_08320	Avin_08320	7.68125	9.62741	9.1424	12.6833	3.19806	4.41586	10.4523	9.2119	9.47019	8.1907	11.8226	9.9773	6.29752	6.82307	8.92954	5.84918	8.58918	12.1441	8.41245	10.7357	7.28498	7.38294	12.52
	Avin_08330	Avin_08330	42.0799	44.9279	34.9796	26.7759	43.4936	33.1189	29.397	33.7769	34.9213	40.9535	33.216	53.7665	46.9452	35.48	48.769	32.1705	41.1054	51.2166	44.6507	32.8385	35.7626	34.643	36.9339
	Avin_08340	Avin_08340	3.33967	1.60457	1.58998	3.87546	5.11689	7.35976	2.61306	2.04709	1.18377	4.41038	1.12597	4.98865	3.43501	2.72923	0.686888	1.16984	2.45405	1.58402	5.17689	4.42057	3.97363	4.54335	4.38198
	Avin_08350	proA	42.0799	47.7359	34.9796	62.3597	38.3767	39.7427	62.7136	51.1772	64.5156	63.6354	61.9281	37.1377	37.2126	34.1153	41.9001	67.8505	31.9027	56.4966	59.5343	99.7785	54.3062	81.7803	66.3558
	Avin_08360	nadD	24.3796	21.6617	31.7996	22.1958	33.8994	41.9506	40.5025	32.7534	42.024	37.8032	30.4011	17.7374	24.0451	12.2815	25.4148	39.7745	34.9702	25.3443	38.8267	44.2057	47.0212	47.1373	57.5918
	Avin_08370	Avin_08370	24.0457	17.6502	16.2973	15.5018	39.0163	55.1982	35.9296	37.3594	28.4106	39.6934	19.1414	32.1491	22.3276	20.4692	22.6673	42.1141	31.9027	36.9604	39.4738	41.6796	39.7363	36.3468	45.0718
	Avin_08380	Avin_08380	10.687	13.6388	10.7324	15.5018	29.4221	28.7031	26.7839	20.4709	24.8592	22.0519	16.8895	6.65153	9.73254	8.18768	12.364	26.3213	17.7919	20.0642	27.1787	26.5234	17.219	26.6922	29.4219
	Avin_08390	Avin_08390	43.0818	35.3005	45.3145	47.2102	92.7436	100.829	93.4171	69.601	57.413	71.8261	51.7944	32.7034	38.9302	42.9853	39.1526	87.1529	67.4864	86.065	73.1236	78.9387	80.7971	102.793	122.07
	Avin_08400	rodA	31.059	37.7073	39.7496	26.4236	46.6916	47.1025	52.2613	48.1066	53.2698	42.8437	54.0463	44.3435	34.9226	55.2669	30.9099	57.9069	47.2405	49.1045	55.0045	46.1002	50.3326	51.6806	53.8358
	Avin_08410	mltB	43.0818	49.7416	57.2394	46.8579	62.0423	75.0695	50.9548	48.1066	62.1481	64.8955	48.9795	32.7034	35.4951	44.35	46.7084	71.3601	42.3324	53.8566	40.768	65.677	57.6176	57.3598	63.2258
	Avin_08420	Avin_08420	20.038	25.6731	27.4272	17.968	26.8637	16.1915	22.8643	21.4944	22.4917	18.9016	19.7044	13.8574	16.6026	12.9638	13.0509	16.3777	15.9513	23.2323	20.0605	18.3138	14.57	22.7167	28.1699
	Avin_08430	dacA	45.7535	47.3347	58.4318	53.9041	72.276	50.0464	38.5427	63.9715	40.8402	25.2022	32.653	23.8347	18.8926	37.5269	24.0411	38.6046	30.6756	35.3764	44.0036	42.3111	34.4381	34.643	48.8278
	Avin_08440	Avin_08440	11.3549	16.0457	13.9123	11.6264	12.7922	12.5116	11.7588	9.2119	7.69453	13.8612	7.31877	3.88006	2.29001	12.2815	5.4951	4.09443	7.36215	11.0881	16.1778	3.78906	6.62271	6.81502	10.016
	Avin_08450	lipB	18.3682	29.6845	29.0172	21.1389	21.1072	22.0793	20.9045	22.518	22.4917	21.4218	21.9563	12.1945	10.8775	23.8807	15.1115	14.038	17.1784	19.0082	20.0605	23.3658	20.5304	10.2225	21.9099
	Avin_08460	lipA	50.763	61.7759	66.7792	48.2671	46.052	44.1586	30.7035	45.5477	64.5156	71.8261	72.0618	27.1604	30.9151	37.5269	36.405	47.3784	31.2892	46.9925	56.9458	47.3632	41.7231	30.6676	42.5678
	Avin_08470	Avin_08470	6.67935	6.01713	4.76995	3.52315	1.27922	2.20793	4.57286	1.53532	3.55132	1.26011	2.25193	2.21718	5.72502	0.682307	1.37378	2.33967	1.84054	3.16804	5.17689	0	1.98681	1.13584	3.12999
	Avin_08480	Avin_08480	12.0228	16.848	10.3349	16.2065	13.4318	9.56769	16.3317	10.2354	14.7972	17.0115	16.8895	16.6288	18.8926	18.4223	10.9902	14.623	12.8838	11.6161	10.3538	1.26302	11.2586	12.4942	12.52
	Avin_08490	Avin_08490	10.019	12.8365	23.0547	16.2065	15.3507	10.3037	13.7186	17.912	8.8783	22.0519	18.0154	11.0859	8.58753	8.86999	10.9902	15.2079	8.58918	13.7282	11.0009	7.57811	16.5568	6.81502	8.13797
	Avin_08510	Avin_08510	7.68125	18.0514	13.1174	7.04629	11.513	5.15183	1.30653	4.60595	10.654	6.30054	5.62983	4.43435	1.145	6.14076	4.80821	8.18886	8.58918	7.92009	2.58845	4.42057	5.29817	4.54335	7.51197
	Avin_08520	Avin_08520	3.33967	6.01713	6.35993	6.34166	12.1526	4.41586	7.83919	8.18835	6.51075	7.56065	7.31877	2.77147	5.72502	1.36461	3.43444	1.75476	1.22703	4.22405	2.58845	3.15755	2.64908	7.38294	1.252
	Avin_08530	Avin_08530	5.67745	9.62741	9.53989	7.75092	11.513	10.3037	10.4523	9.2119	12.4296	10.7109	18.5784	4.98865	5.72502	4.77615	10.9902	0	2.45405	3.69604	5.17689	6.31509	5.29817	3.97543	4.38198
	Avin_08540	Avin_08540	30.0571	33.6959	38.9546	28.1852	26.8637	16.9274	19.598	30.1945	42.6158	39.0633	35.4679	13.3031	18.8926	22.5161	19.2329	14.623	12.2703	10.0321	19.4133	32.8385	14.57	28.9639	17.5279
	Avin_08550	Avin_08550	4.34158	4.01142	6.35993	4.22778	2.55844	4.41586	0.653266	2.04709	5.32698	3.78032	2.81491	1.66288	1.145	0.682307	1.37378	2.92459	1.84054	3.69604	2.58845	3.15755	3.31135	2.27167	3.75599
	Avin_08570	benR	9.68505	7.22055	9.93739	10.2171	9.59417	6.62378	7.83919	8.18835	24.2674	20.1617	18.0154	8.86871	6.87003	4.09384	5.4951	2.92459	7.97567	7.39208	3.88267	4.42057	5.29817	5.11127	1.252
	Avin_08590	benA	3.00571	3.61028	3.97496	4.93241	2.55844	2.9439	3.9196	5.11772	3.55132	0	1.12597	6.65153	4.58002	2.72923	3.43444	7.01902	3.68108	5.80806	3.88267	5.68358	0	1.13584	1.252
	Avin_08600	benB	1.66984	0	0	0.352315	0	0	2.61306	0	2.36755	1.26011	1.12597	0	1.145	0	1.37378	0.584918	2.45405	1.05601	0.647112	0.631509	0	1.70376	1.252
	Avin_08610	benC	4.67554	5.61599	3.97496	4.93241	6.39611	0	4.57286	3.07063	4.14321	0	1.12597	2.77147	2.29001	2.72923	2.06066	2.92459	1.84054	1.05601	4.52978	1.89453	0.662271	1.13584	0
	Avin_08620	benD	4.34158	2.80799	1.98748	4.58009	0	2.20793	3.26633	3.07063	0	0	1.12597	1.10859	1.145	1.36461	1.37378	4.09443	3.68108	1.05601	0	3.78906	1.98681	1.70376	1.252
	Avin_08630	Avin_08630	38.7402	41.3176	37.3646	44.3917	16.6299	27.9671	11.7588	15.8649	7.10264	9.45081	10.1337	2.21718	4.00752	1.36461	1.37378	1.75476	6.13513	1.58402	0	2.52604	1.98681	0.567919	2.50399
	Avin_08660	Avin_08660	498.947	607.73	601.808	585.547	310.211	290.71	316.181	319.857	55.6373	72.4562	69.2469	8.31441	9.73254	6.14076	9.61643	7.01902	7.36215	5.28006	7.76534	3.15755	2.64908	5.11127	10.642
	Avin_08670	xylJ	1.66984	2.00571	3.57746	3.87546	0.639611	0	1.30653	1.02354	2.36755	0	0.562983	1.10859	0	0	2.74755	1.16984	0	1.05601	0	1.26302	0	2.27167	0
	Avin_08680	xylI	3.00571	1.20343	4.37245	2.11389	0.639611	0.735976	2.61306	1.02354	0.591887	1.26011	0	1.10859	0	3.41153	0	0	4.29459	1.05601	1.29422	0	1.32454	0	0.625998
	Avin_08690	xylH	1.0019	0.802284	0.794991	0.704629	0	0.735976	1.30653	0	0	0	0	0	0	0.682307	0	1.16984	1.84054	0	0.647112	0	1.32454	0	1.252
	Avin_08700	xylQ	3.33967	5.61599	3.17996	1.40926	1.27922	2.20793	3.9196	6.14126	5.91887	1.26011	1.12597	3.88006	5.72502	1.36461	4.80821	0	2.45405	3.69604	3.88267	4.42057	2.64908	5.67919	0
	Avin_08710	xylT	1.33587	2.80799	4.37245	2.81852	0	1.47195	0	0.511772	1.18377	0	0	0.554294	2.86251	1.36461	4.12133	2.33967	0.613513	0	1.29422	0.631509	0	0	0
	Avin_08720	xylE	1.33587	8.82512	3.17996	3.52315	3.83767	2.9439	3.26633	8.70012	12.4296	7.56065	3.3779	11.0859	6.87003	1.36461	6.18199	4.09443	3.06756	4.22405	2.58845	8.84113	5.96044	9.65462	2.50399
	Avin_08730	xylG	6.67935	4.41256	4.37245	2.11389	0	1.47195	3.26633	0.511772	2.36755	0	0	4.43435	1.71751	2.72923	0	1.75476	1.22703	4.22405	3.88267	1.26302	0.662271	2.27167	1.87799
	Avin_08740	xylK	7.01331	5.21485	7.15492	8.45555	0.639611	6.62378	2.61306	6.14126	7.10264	2.52022	5.06684	1.10859	3.43501	7.50538	2.74755	4.67935	3.68108	4.75205	4.52978	5.05207	3.31135	7.38294	8.76397
	Avin_08750	Avin_08750	3.33967	4.8137	1.98748	4.58009	3.19806	2.20793	1.9598	3.07063	1.18377	5.67048	5.62983	3.88006	2.29001	1.36461	0.686888	2.92459	3.06756	2.11202	1.29422	1.26302	0	1.13584	1.87799
	Avin_08760	Avin_08760	4.67554	7.22055	1.58998	4.22778	3.83767	0	1.30653	9.2119	7.69453	3.15027	1.68895	6.65153	1.71751	0.682307	6.86888	6.4341	5.52162	6.86408	8.41245	9.47264	3.31135	4.54335	2.50399
	Avin_08770	Avin_08770	1.33587	3.20914	3.57746	2.4662	3.83767	0	0.653266	6.65304	2.95943	1.89016	2.81491	3.88006	4.58002	2.72923	2.06066	1.16984	9.20269	7.39208	1.29422	1.26302	2.64908	0.567919	2.50399
	Avin_08780	Avin_08780	3.33967	2.00571	1.58998	2.4662	3.19806	2.20793	4.57286	7.16481	1.18377	3.78032	4.50386	11.6402	10.8775	4.77615	10.3033	4.09443	3.06756	4.22405	6.47112	2.52604	3.97363	3.40751	4.38198
	Avin_08790	dmpI	1.0019	1.60457	0.397496	0.352315	0.639611	0	1.9598	0	0.591887	0.630054	0.562983	0	0.572502	0	0.686888	1.75476	0.613513	0.528006	1.29422	0	0.662271	0.567919	0
	Avin_08800	dmpB	4.00761	2.00571	2.38497	3.17083	5.11689	5.88781	3.9196	7.16481	8.28641	6.30054	9.57071	4.98865	8.01503	2.72923	8.24265	2.33967	5.52162	4.75205	8.41245	0.631509	2.64908	3.40751	6.25998
	Avin_08810	dmpP	3.00571	3.20914	1.58998	2.11389	1.91883	5.88781	2.61306	4.09418	3.55132	1.89016	2.81491	0	2.29001	6.14076	2.74755	0	7.97567	1.58402	0.647112	2.52604	2.64908	2.27167	0
	Avin_08820	dmpO	0.333967	0	0	0.352315	1.27922	0	2.61306	3.07063	0.591887	1.26011	1.68895	0	0	0	0	1.16984	0	1.05601	0	0	0	0	0.625998
	Avin_08830	dmpN	13.0247	10.0285	8.7449	9.86481	7.67533	7.35976	11.7588	8.18835	9.47019	9.45081	16.8895	19.4003	17.7476	17.0577	15.7984	15.7928	7.97567	6.86408	14.2365	5.68358	9.93406	15.9017	8.76397
	Avin_08840	dmpM	3.33967	3.61028	2.78247	5.98935	4.47728	11.7756	8.49246	6.14126	13.6134	7.56065	12.3856	7.20583	5.15252	9.5523	7.55576	9.3587	3.06756	1.58402	4.52978	3.15755	7.94725	3.40751	6.25998
	Avin_08850	dpmL	3.33967	4.8137	3.97496	3.52315	3.83767	7.35976	2.61306	4.60595	4.73509	8.1907	9.00772	4.98865	1.71751	6.14076	4.80821	5.84918	3.68108	7.92009	5.824	5.05207	6.62271	3.97543	9.38997
	Avin_08860	dmpK	0.667935	0	0	0	0	1.47195	0.653266	0	0.591887	2.52022	0	0.554294	0	0.682307	0	0.584918	2.45405	0	1.29422	0.631509	0.662271	0	0
	Avin_08880	Avin_08880	1.66984	1.20343	6.35993	4.58009	5.11689	5.88781	5.8794	6.14126	13.0215	11.971	13.5116	7.20583	6.87003	8.86999	6.18199	11.1135	9.81621	7.39208	6.47112	12.6302	9.93406	15.3338	13.146
	Avin_08890	Avin_08890	2.67174	1.60457	0.794991	1.76157	1.27922	2.9439	3.26633	7.16481	4.14321	1.89016	2.25193	6.09724	6.29752	2.72923	2.06066	4.09443	4.9081	7.39208	3.23556	5.68358	5.96044	2.27167	1.87799
	Avin_08900	Avin_08900	0	0.802284	0.397496	1.05694	1.91883	0.735976	1.30653	0.511772	0.591887	1.89016	0.562983	0	0	3.41153	0	1.16984	1.22703	1.05601	1.29422	1.26302	2.64908	0	2.50399
	Avin_08910	Avin_08910	11.3549	14.4411	16.6948	18.6727	17.2695	11.7756	23.5176	22.0062	16.5728	22.0519	13.5116	21.0632	26.3351	23.8807	22.6673	20.4721	32.5162	21.6482	16.8249	23.3658	24.504	26.6922	21.9099
	Avin_08920	Avin_08920	12.0228	15.2434	17.8873	14.4449	21.1072	21.3433	19.598	23.5415	18.9404	23.312	22.5193	12.1945	14.8851	16.3754	16.4853	22.8118	22.7	23.7603	9.05956	22.1028	17.219	19.3092	14.3979
	Avin_08930	Avin_08930	5.34348	6.81941	7.94991	4.22778	7.67533	9.56769	11.7588	8.18835	7.10264	12.6011	5.62983	11.0859	10.305	8.18768	9.61643	8.18886	8.58918	8.44809	9.70667	6.31509	10.5963	8.51878	7.51197
	Avin_08950	Avin_08950	6.67935	6.41827	4.76995	5.28472	21.1072	34.5909	26.7839	17.912	34.9213	27.7224	34.3419	9.423	5.15252	9.5523	19.2329	14.038	17.7919	21.1202	19.4133	23.3658	23.1795	23.8526	21.9099
	Avin_08960	Avin_08960	3.00571	2.00571	3.57746	1.40926	1.27922	2.9439	1.30653	2.04709	1.18377	1.89016	2.81491	5.54294	2.29001	1.36461	0.686888	4.09443	0	1.05601	3.88267	3.15755	2.64908	2.83959	3.75599
	Avin_08970	Avin_08970	11.6889	15.2434	18.6823	16.2065	16.6299	15.4555	14.3719	15.3532	17.1647	15.7513	13.5116	45.4521	46.9452	35.48	33.6575	21.642	29.4486	30.0963	17.472	24.6289	19.8681	13.0621	5.63398
	Avin_08980	holA	13.3587	13.2377	11.9249	7.39861	9.59417	6.62378	4.57286	6.65304	7.10264	11.341	7.31877	13.8574	20.0376	8.86999	13.0509	6.4341	7.36215	7.39208	8.41245	10.7357	8.60952	6.81502	9.38997
	Avin_08990	Avin_08990	9.35109	3.20914	13.1174	8.10324	7.03572	8.83171	7.83919	5.11772	10.654	11.341	7.31877	5.54294	6.29752	4.77615	2.06066	7.01902	6.13513	8.44809	6.47112	4.42057	7.28498	3.40751	3.75599
	Avin_09000	leuS	53.1008	60.5724	62.4068	38.7546	43.4936	58.1421	34.6231	42.9888	48.5347	90.7277	61.3651	27.1604	33.2051	41.6207	38.4657	43.284	39.8783	50.6886	43.3565	66.3085	30.4645	45.4335	59.4698
	Avin_09010	Avin_09010	33.7307	24.4697	29.0172	36.993	9.59417	8.09573	9.79899	6.14126	2.36755	5.04043	4.50386	72.6126	99.0429	45.0323	44.6477	9.94361	36.8108	44.3525	30.4142	4.42057	9.27179	11.3584	3.12999
	Avin_09020	Avin_09020	18.0342	19.2548	17.8873	13.7403	7.67533	8.83171	11.1055	11.259	7.69453	6.93059	11.8226	17.1831	29.7701	10.9169	13.7378	8.18886	14.1108	13.2001	11.648	5.05207	6.62271	5.67919	7.51197
	Avin_09030	lnt	17.3663	20.0571	22.6572	21.1389	11.513	2.9439	10.4523	11.259	4.14321	6.93059	8.44474	14.9659	12.595	15.0108	8.24265	11.6984	9.20269	9.50411	8.41245	6.9466	11.2586	16.4696	5.63398
	Avin_09040	Avin_09040	47.7573	52.5496	61.2143	34.5268	42.2143	22.0793	22.8643	33.7769	23.6755	30.8726	13.5116	26.0518	32.0601	32.7507	28.8493	17.5476	16.5648	29.5683	26.5316	15.1562	16.5568	6.24711	17.5279
	Avin_09050	Avin_09050	19.3701	35.3005	30.2097	19.7296	10.8734	11.7756	13.7186	17.912	4.73509	7.56065	6.19281	22.1718	14.3126	12.9638	13.0509	12.8682	14.1108	13.2001	8.41245	10.1041	7.94725	5.67919	8.76397
	Avin_09060	Avin_09060	27.0514	31.6902	27.8247	14.0926	19.1883	7.35976	11.7588	13.3061	9.47019	3.78032	3.94088	19.4003	17.7476	15.6931	19.9197	8.18886	12.8838	13.2001	11.0009	7.57811	10.5963	5.67919	8.76397
	Avin_09070	Avin_09070	0.333967	0.401142	0.397496	0	0	0	0	1.02354	0	0	0	0.554294	0	0	0	0	0	0	0	0	1.32454	0.567919	0
	Avin_09080	miaB	11.3549	14.8423	20.2723	16.5588	12.7922	23.5512	16.3317	22.0062	13.6134	12.6011	11.2597	9.9773	12.595	17.74	13.0509	17.5476	4.9081	16.8962	18.1191	18.3138	19.2059	26.6922	13.772
	Avin_09090	Avin_09090	2.67174	2.80799	1.58998	1.05694	2.55844	2.20793	1.9598	2.04709	2.36755	2.52022	1.12597	6.09724	1.71751	1.36461	2.06066	1.75476	3.06756	3.16804	4.52978	1.26302	1.98681	1.13584	1.87799
	Avin_09100	Avin_09100	10.353	8.82512	9.1424	8.45555	10.8734	7.35976	8.49246	10.2354	9.47019	10.7109	10.6967	12.7488	9.73254	9.5523	11.6771	11.1135	14.7243	8.9761	10.3538	8.84113	9.93406	10.7905	11.268
	Avin_09110	Avin_09110	6.01141	4.8137	8.34741	8.80787	10.8734	3.67988	7.83919	9.72367	13.0215	5.04043	7.31877	3.88006	6.29752	8.18768	5.4951	7.60394	6.13513	7.92009	6.47112	1.89453	9.93406	9.0867	10.016
	Avin_09120	Avin_09120	2.67174	7.6217	8.34741	3.87546	6.39611	5.15183	5.8794	8.70012	11.8377	9.45081	9.57071	6.09724	4.00752	5.45846	1.37378	2.92459	4.9081	6.33607	5.824	6.31509	4.6359	6.24711	6.88598
	Avin_09130	Avin_09130	0	0.401142	0.397496	0	0.639611	0	0.653266	0	1.18377	0	0	1.10859	0	0.682307	0.686888	0	0	0	0	0	0.662271	0	0
	Avin_09140	rhaU	0	0.401142	0.397496	2.81852	2.55844	0	0	2.04709	2.36755	3.78032	1.12597	0.554294	0.572502	4.77615	0.686888	1.16984	1.22703	1.05601	0	0	4.6359	2.27167	1.87799
	Avin_09150	Avin_09150	16.3644	18.4525	19.4773	26.7759	31.9806	11.7756	21.5578	35.3123	13.0215	20.1617	21.9563	42.6807	37.7851	45.0323	24.0411	29.8308	40.4919	38.5444	20.0605	19.5768	49.0081	30.0997	19.4059
	Avin_09160	Avin_09160	0	2.40685	0.397496	2.11389	1.27922	1.47195	0.653266	0.511772	0	1.26011	7.31877	0.554294	0	0	0.686888	0.584918	0	2.11202	0	0	2.64908	0	1.252
	Avin_09170	Avin_09170	0	0.802284	0	0.352315	0	0	0	0	0	0.630054	1.68895	0	0	1.36461	0.686888	0.584918	0	0	0.647112	0.631509	0	0	0.625998
	Avin_09180	Avin_09180	1.0019	2.40685	0	0	0	0	0.653266	0.511772	0	0	1.12597	2.21718	0	0.682307	0.686888	0.584918	0	0	1.94133	0.631509	0	0.567919	1.87799
	Avin_09190	Avin_09190	1.66984	1.60457	0.794991	0.704629	0	1.47195	0	1.53532	0	1.26011	1.12597	3.32577	1.145	1.36461	0	0	1.22703	1.05601	2.58845	1.26302	0	1.13584	1.252
	Avin_09210	Avin_09210	2.0038	2.00571	2.38497	1.40926	2.55844	2.20793	1.30653	1.02354	1.18377	0	5.62983	3.88006	1.145	0.682307	0	0	1.22703	1.05601	0	0.631509	0	0	0
	Avin_09220	Avin_09220	2.0038	0.401142	1.58998	1.76157	0	1.47195	1.9598	0.511772	1.18377	1.26011	1.12597	0	3.43501	0	1.37378	0	4.29459	3.69604	3.88267	1.26302	0	2.83959	0.625998
	Avin_09230	hpaI	1.66984	1.20343	1.58998	0	1.91883	1.47195	1.30653	1.02354	1.18377	0	1.12597	1.66288	2.29001	1.36461	0	1.16984	1.84054	2.11202	1.29422	0.631509	0.662271	0.567919	0.625998
	Avin_09240	aldB	3.33967	2.80799	2.38497	2.11389	1.91883	1.47195	5.22613	5.62949	4.73509	1.89016	13.5116	4.98865	4.58002	9.5523	6.86888	4.67935	0	4.75205	5.17689	2.52604	5.29817	2.27167	3.75599
	Avin_09250	Avin_09250	14.0266	7.22055	10.7324	10.2171	20.4676	16.9274	6.53266	14.3296	12.4296	10.0809	9.57071	7.76012	3.43501	15.0108	8.24265	11.6984	4.29459	6.86408	11.0009	11.9987	11.9209	8.51878	10.016
	Avin_09260	hemL	16.0304	16.4468	20.6698	17.6157	7.03572	3.67988	13.0653	12.2825	10.654	16.3814	10.1337	11.0859	12.0225	7.50538	5.4951	8.77378	13.4973	11.0881	11.0009	10.7357	9.27179	14.7659	7.51197
	Avin_09270	thiE	6.67935	9.62741	7.94991	5.63704	6.39611	0	4.57286	4.09418	1.18377	3.78032	8.44474	7.20583	13.7401	3.41153	7.55576	4.09443	7.36215	4.75205	3.88267	3.78906	4.6359	5.67919	3.75599
	Avin_09280	thiD	9.68505	10.8308	7.94991	7.75092	3.83767	4.41586	5.22613	6.65304	10.0621	6.93059	3.3779	10.5316	4.00752	6.82307	7.55576	3.50951	4.9081	6.33607	1.29422	10.1041	7.94725	5.11127	0
	Avin_09290	Avin_09290	13.3587	17.6502	18.2848	17.968	7.67533	10.3037	4.57286	6.14126	1.18377	5.04043	3.3779	21.0632	25.7626	29.3392	18.546	10.5285	15.3378	14.7842	18.1191	3.78906	3.97363	10.7905	13.146
	Avin_09300	Avin_09300	3.00571	7.22055	9.1424	8.10324	0	2.20793	1.30653	6.14126	7.69453	8.82075	2.25193	5.54294	9.73254	7.50538	6.86888	4.09443	3.68108	7.92009	9.70667	3.78906	2.64908	6.24711	3.12999
	Avin_09310	Avin_09310	4.67554	6.41827	3.57746	3.52315	2.55844	2.20793	1.30653	2.04709	6.51075	5.67048	0	2.21718	3.43501	0	2.74755	2.33967	4.29459	1.05601	2.58845	4.42057	7.94725	5.67919	4.38198
	Avin_09320	Avin_09320	1.33587	1.60457	0.794991	1.05694	0	1.47195	1.30653	2.04709	0	3.78032	5.62983	0	1.145	0	0	2.33967	1.22703	1.05601	0	3.15755	0	1.70376	2.50399
	Avin_09330	Avin_09330	1.66984	0.802284	2.38497	0.352315	1.91883	1.47195	0	0	1.18377	1.26011	2.25193	0	1.145	1.36461	2.74755	0	1.22703	3.16804	1.29422	8.84113	1.32454	2.27167	2.50399
	Avin_09340	Avin_09340	0	0.802284	0.794991	0.704629	0	0	0	0	2.36755	1.26011	1.12597	0	0	0.682307	1.37378	0	0	1.05601	0	1.89453	1.32454	2.83959	0
	Avin_09350	Avin_09350	6.01141	4.41256	3.57746	6.69398	5.7565	11.7756	2.61306	2.04709	18.3485	6.30054	19.1414	6.09724	8.58753	6.14076	8.24265	5.26427	7.36215	7.92009	6.47112	29.6809	30.4645	28.3959	21.2839
	Avin_09360	Avin_09360	1.66984	0	1.19249	1.05694	0.639611	1.47195	0	1.53532	3.55132	0.630054	1.68895	1.10859	0	1.36461	2.06066	0	0	1.05601	0	6.31509	3.31135	1.13584	1.87799
	Avin_09370	Avin_09370	18.7022	15.2434	24.6447	11.9787	20.4676	10.3037	13.7186	15.3532	33.7375	17.0115	25.3342	7.20583	14.8851	25.9277	16.4853	14.038	16.5648	11.6161	18.1191	18.9453	25.1663	20.4451	27.5439
	Avin_09380	ureG	4.00761	8.42398	5.96243	9.16018	4.47728	5.15183	3.9196	2.55886	8.8783	12.6011	5.62983	3.32577	6.87003	6.82307	6.18199	3.50951	3.68108	3.69604	7.11823	9.47264	1.32454	7.38294	8.13797
	Avin_09390	Avin_09390	1.33587	8.42398	4.37245	2.11389	1.27922	5.88781	2.61306	3.07063	3.55132	3.78032	1.68895	3.32577	6.87003	2.04692	1.37378	0.584918	3.06756	4.75205	0	4.42057	3.31135	7.38294	1.252
	Avin_09400	ureE	3.67364	6.41827	4.76995	4.93241	1.27922	0.735976	3.26633	0	1.18377	0.630054	1.68895	3.88006	4.00752	1.36461	3.43444	1.75476	1.22703	2.64003	1.94133	0.631509	2.64908	1.70376	3.75599
	Avin_09410	Avin_09410	12.6908	8.42398	7.94991	14.4449	8.95455	7.35976	13.0653	4.60595	11.8377	7.56065	5.62983	44.3435	28.0526	19.7869	12.364	17.5476	24.5405	17.4242	18.7662	10.1041	4.6359	9.65462	5.00798		0.110956
	Avin_09420	Avin_09420	17.7003	15.6445	16.2973	22.5481	24.3052	13.2476	29.397	26.6121	18.9404	37.8032	19.7044	26.0518	33.7776	29.3392	25.4148	23.3967	26.9946	28.5123	14.8836	23.9974	32.4513	26.1243	23.7879
	Avin_09430	RNA-directed DNA polymerase(Reverse transcriptase)	0	0	0	0	0	0	0	0	0	0	0	0	0	0	0	0	0	0	0	0	0	0	0
	Avin_09450	Avin_09450	0.333967	0.802284	1.98748	2.4662	0.639611	0	1.30653	0	0.591887	1.26011	1.68895	0	1.145	0	1.37378	0	1.22703	0	0	0.631509	1.32454	0.567919	0.625998
	Avin_09460	dctA-2	8.34918	7.22055	12.7199	7.04629	8.95455	9.56769	5.22613	5.11772	2.36755	7.56065	2.81491	9.423	11.45	2.72923	8.24265	11.1135	8.58918	9.50411	3.88267	6.9466	12.5831	6.24711	4.38198
	Avin_09470	Avin_09470	1.33587	2.80799	5.16744	2.81852	1.27922	2.9439	1.9598	1.02354	5.91887	1.26011	1.12597	1.66288	1.145	0	2.74755	0	0	1.05601	0	3.15755	1.98681	1.13584	1.87799
	Avin_09480	Avin_09480	9.35109	4.8137	5.96243	8.10324	7.67533	1.47195	10.4523	14.3296	6.51075	5.04043	10.6967	8.31441	9.16004	4.09384	8.92954	8.18886	4.29459	6.86408	5.824	3.78906	10.5963	4.54335	8.13797
	Avin_09490	Avin_09490	0.667935	0	0	0.352315	0	0	1.30653	0	0	1.26011	0.562983	2.77147	0	0.682307	0	1.16984	1.22703	1.05601	1.94133	1.89453	0	0	1.252
	Avin_09500	N-terminal region of NAD-dependent alcohol dehydrogenase-like peptide	0.333967	0	0	0	0	0	0	0	0	0	0	0	0.572502	0	0	0	0	0	0	0.631509	0	0.567919	0
	Avin_09510	transposase	10.019	8.82512	8.34741	13.0356	15.9903	14.7195	11.7588	15.8649	17.7566	18.2716	12.9486	13.3031	9.16004	10.2346	13.0509	16.9626	17.1784	12.1441	7.11823	15.7877	17.8813	23.2847	6.88598
	Avin_09530	Avin_09530	3.00571	3.61028	1.98748	2.81852	3.19806	2.20793	1.9598	2.55886	2.95943	3.78032	2.81491	4.43435	3.43501	2.04692	2.74755	4.09443	2.45405	2.64003	2.58845	3.15755	2.64908	2.83959	2.50399
	Avin_09540	Avin_09540	4.34158	5.21485	3.57746	5.28472	4.47728	3.67988	7.18593	4.60595	5.32698	5.67048	8.44474	2.21718	4.00752	3.41153	4.80821	5.26427	4.9081	4.22405	3.88267	5.68358	6.62271	3.97543	5.00798
	Avin_09550	Avin_09550	5.00951	4.41256	4.76995	4.93241	2.55844	2.20793	4.57286	4.60595	8.28641	5.67048	5.62983	4.43435	6.87003	4.09384	6.18199	3.50951	4.9081	5.28006	3.88267	5.68358	3.97363	4.54335	7.51197
	Avin_09560	Avin_09560	17.0323	15.2434	14.3098	17.6157	19.1883	13.2476	16.3317	16.3767	17.7566	12.6011	17.4525	26.0518	30.9151	19.1046	20.6066	17.5476	21.473	19.5362	17.472	20.2083	18.5436	20.4451	19.4059
	Avin_09570	Avin_09570	5.34348	5.61599	5.16744	5.98935	4.47728	5.15183	6.53266	4.60595	4.14321	5.04043	3.94088	8.31441	10.305	7.50538	6.86888	5.84918	11.6567	6.86408	7.11823	3.78906	5.29817	5.67919	3.75599
	Avin_09580	Avin_09580	1.33587	3.20914	1.98748	1.76157	2.55844	2.20793	2.61306	2.04709	2.36755	2.52022	3.3779	2.21718	1.71751	1.36461	2.06066	2.33967	0.613513	3.16804	2.58845	2.52604	1.98681	2.27167	2.50399
	Avin_09590	Avin_09590	13.0247	14.04	13.1174	12.6833	15.3507	12.5116	22.2111	20.9827	25.4511	22.0519	19.1414	28.269	17.7476	10.9169	18.546	18.1325	19.0189	13.7282	31.0614	29.6809	23.8418	13.0621	15.0239
	Avin_09600	Avin_09600	5.34348	5.61599	3.97496	4.93241	3.83767	8.83171	3.26633	4.09418	4.14321	6.30054	3.3779	2.77147	0.572502	2.04692	4.80821	2.92459	5.52162	2.64003	0.647112	1.26302	3.31135	2.27167	2.50399
	Avin_09610	Avin_09610	0	0.401142	1.19249	0.704629	0.639611	0.735976	1.30653	0.511772	0.591887	2.52022	0	1.10859	1.145	1.36461	0	1.75476	1.84054	0	1.29422	0.631509	0.662271	1.13584	0
	Avin_09620	Avin_09620	5.00951	5.21485	4.37245	5.28472	3.83767	5.88781	3.26633	2.04709	7.10264	4.41038	4.50386	4.98865	4.58002	2.72923	4.12133	4.67935	3.06756	4.22405	7.11823	4.42057	5.96044	8.51878	8.13797
	Avin_09630	Avin_09630	2.0038	3.61028	3.57746	2.11389	3.83767	2.9439	1.9598	1.02354	2.36755	3.15027	0	1.66288	3.43501	0.682307	2.06066	1.75476	4.9081	2.11202	1.94133	0.631509	1.32454	2.83959	0.625998
	Avin_09640	Avin_09640	47.0894	47.7359	38.5571	48.2671	44.7728	41.9506	41.809	85.9777	8.28641	22.0519	14.0746	40.4635	37.2126	27.2923	32.9706	33.9253	63.8053	27.9843	20.7076	25.2604	29.8022	31.8034	23.1619
	Avin_09670	Avin_09670	12.6908	14.04	13.9123	13.0356	10.2338	13.9835	14.3719	19.9591	3.55132	5.67048	2.25193	13.3031	9.16004	6.14076	10.9902	4.09443	7.36215	7.39208	1.94133	1.89453	9.93406	2.27167	6.88598
	Avin_09680	Avin_09680	71.1351	79.8272	70.7542	91.6018	81.2306	69.9177	64.6734	82.9071	40.8402	30.2426	29.8381	103.099	121.943	85.9707	103.033	90.6624	106.751	90.817	74.4178	35.996	61.5912	53.3844	52.5838
	Avin_09690	Avin_09690	83.8258	67.793	71.9467	66.9398	78.0325	60.35	71.8593	92.119	24.8592	37.8032	27.0232	67.0696	65.8378	64.8192	61.8199	66.6807	71.1675	57.5526	49.8276	49.2577	46.359	49.4089	31.9259
	Avin_09700	Avin_09700	31.7269	32.8936	36.5696	41.2208	26.8637	25.7592	37.8894	50.6654	14.7972	15.7513	5.06684	49.8865	20.0376	36.8446	48.769	35.0951	64.4189	35.3764	31.7085	23.9974	19.2059	15.9017	16.9019
	Avin_09710	Avin_09710	3.33967	6.01713	4.37245	3.87546	6.39611	0.735976	9.79899	8.18835	0	2.52022	1.12597	8.31441	5.72502	5.45846	2.74755	9.94361	9.81621	2.64003	6.47112	5.05207	2.64908	5.11127	3.12999
	Avin_09720	Avin_09720	40.744	38.5096	46.1095	53.1995	102.338	107.452	137.839	110.031	41.4321	56.7048	56.2983	64.2981	38.3577	56.6315	62.5068	100.021	98.1621	76.0328	80.889	86.5168	126.494	70.9898	94.5257
	Avin_09722	Avin_09722	38.0723	41.7188	40.147	45.4486	151.588	139.835	194.02	186.285	78.7209	100.179	105.278	72.0583	33.2051	49.8084	112.65	147.399	169.33	104.017	115.186	128.828	185.436	107.337	148.987
	Avin_09724	dsbB	45.0856	42.521	48.8919	54.6088	146.471	123.644	178.342	142.784	66.8832	111.52	91.2032	59.8638	49.8077	60.7253	76.9314	133.946	154.605	78.1449	102.244	119.355	154.971	77.8049	128.33
	Avin_09740	transposase fragment	5.34348	6.41827	10.7324	6.69398	12.7922	7.35976	13.0653	10.2354	6.51075	10.0809	9.57071	18.2917	12.595	12.2815	19.2329	16.3777	19.0189	10.0321	11.0009	9.47264	13.9077	5.11127	10.016
	Avin_09750	Avin_09750	5.00951	5.21485	3.57746	4.22778	5.7565	5.15183	5.22613	6.14126	4.73509	6.30054	5.06684	6.09724	5.15252	7.50538	4.12133	6.4341	3.06756	4.75205	3.23556	5.05207	3.31135	4.54335	3.75599
	Avin_09760	Avin_09760	7.01331	5.21485	6.35993	5.98935	4.47728	5.88781	7.18593	8.18835	1.77566	3.78032	6.75579	8.86871	10.8775	3.41153	6.18199	5.26427	6.74864	5.80806	7.76534	7.57811	6.62271	5.11127	5.00798
	Avin_09770	Avin_09770	7.01331	4.01142	5.96243	4.58009	6.39611	5.88781	6.53266	5.11772	3.55132	5.04043	7.31877	5.54294	7.44253	4.09384	6.18199	8.18886	7.36215	3.69604	5.824	3.78906	5.29817	3.97543	9.38997
	Avin_09780	Avin_09780	1.33587	2.40685	0.397496	2.81852	3.83767	1.47195	1.9598	3.5824	0.591887	1.26011	2.25193	5.54294	6.29752	8.86999	4.12133	4.67935	6.74864	3.69604	5.824	10.1041	9.93406	5.11127	10.016
	Avin_09790	Avin_09790	0.333967	0.401142	0.397496	2.4662	0	0	1.30653	0.511772	0.591887	0.630054	2.25193	1.10859	2.29001	2.72923	1.37378	1.75476	3.06756	0.528006	1.29422	2.52604	2.64908	2.27167	4.38198
	Avin_09800	leuD2	1.33587	3.61028	3.17996	0.352315	1.91883	4.41586	0	3.07063	1.77566	3.78032	1.12597	0	0.572502	2.04692	1.37378	2.33967	2.45405	2.64003	1.29422	4.42057	7.94725	0	3.75599
	Avin_09810	leuC2	3.00571	4.41256	8.34741	2.81852	2.55844	2.9439	1.30653	4.09418	1.18377	1.26011	0	1.10859	1.145	0	3.43444	2.33967	4.29459	1.58402	2.58845	5.05207	2.64908	5.67919	4.38198
	Avin_09820	Avin_09820	1.66984	0.401142	0	0.352315	0	0	0	0.511772	0	0	0.562983	0	0	0	0.686888	0	0.613513	0	0.647112	0.631509	0	0.567919	0.625998
	Avin_09830	Avin_09830	12.6908	8.82512	16.2973	16.5588	14.0714	11.0396	20.9045	13.8178	9.47019	11.971	15.7635	19.9546	16.6026	8.86999	8.92954	14.038	11.6567	16.8962	18.1191	9.47264	17.219	10.7905	16.9019
	Avin_09840	Avin_09840	16.3644	20.8594	17.8873	9.86481	15.9903	14.7195	15.0251	12.7943	17.7566	13.2311	16.3265	4.98865	14.3126	12.2815	13.7378	11.6984	6.13513	8.44809	9.05956	8.84113	9.27179	8.51878	13.146
	Avin_09850	Avin_09850	47.4234	48.9393	50.0844	39.1069	39.0163	27.2311	32.01	40.9418	12.4296	22.0519	24.7712	28.8233	25.7626	34.1153	22.6673	25.7364	29.4486	19.5362	15.5307	6.9466	17.219	17.6055	16.2759
	Avin_09860	Avin_09860	9.01712	10.0285	6.75742	13.0356	8.95455	14.7195	11.1055	14.3296	10.654	13.8612	10.6967	11.6402	10.305	11.5992	10.3033	6.4341	12.8838	11.6161	7.76534	10.1041	9.93406	11.3584	10.642
	Avin_09870	Avin_09870	3.00571	1.20343	2.78247	4.93241	3.83767	0.735976	5.8794	1.02354	3.55132	5.67048	0.562983	4.43435	4.58002	0.682307	6.18199	2.92459	1.22703	3.69604	2.58845	4.42057	1.98681	5.11127	6.88598
	Avin_09880	ureC	14.0266	21.2605	21.0673	15.5018	7.03572	14.7195	11.1055	7.67658	9.47019	12.6011	14.0746	15.5202	24.6176	13.6461	12.364	8.77378	19.6324	10.5601	11.648	3.78906	9.27179	12.4942	13.146
	Avin_09890	ureB	4.34158	2.80799	3.57746	2.11389	0.639611	1.47195	2.61306	0	1.18377	2.52022	0.562983	2.77147	2.29001	1.36461	3.43444	1.75476	1.22703	2.64003	3.23556	1.26302	0	1.70376	0.625998
	Avin_09900	ureA	0.667935	2.80799	2.38497	3.52315	1.27922	1.47195	0	1.53532	0	1.26011	0	2.77147	2.86251	0.682307	0.686888	1.16984	0	0.528006	1.29422	1.89453	1.32454	0.567919	1.87799
	Avin_09910	Avin_09910	12.6908	8.02284	4.76995	2.4662	0	3.67988	2.61306	0	2.95943	2.52022	2.25193	3.32577	2.29001	2.72923	4.12133	2.92459	0	6.86408	9.05956	1.89453	3.97363	4.54335	5.00798
	Avin_09920	eutB	10.353	12.8365	20.6698	13.0356	3.19806	1.47195	6.53266	3.5824	10.0621	12.6011	3.3779	13.3031	13.7401	11.5992	4.80821	6.4341	13.4973	12.1441	15.5307	15.7877	6.62271	3.97543	10.642
	Avin_09930	eutC	6.67935	2.00571	7.55241	3.52315	1.91883	0	1.30653	0	3.55132	3.15027	3.3779	4.43435	1.145	3.41153	2.74755	1.16984	0	1.05601	3.23556	2.52604	1.32454	6.24711	1.252
	Avin_09940	rluE	5.67745	4.8137	7.94991	6.69398	13.4318	12.5116	9.79899	10.2354	18.3485	5.04043	7.88176	4.98865	4.58002	6.14076	8.24265	9.3587	2.45405	3.16804	8.41245	7.57811	5.29817	10.2225	2.50399
	Avin_09950	Avin_09950	4.34158	4.8137	4.37245	4.22778	4.47728	1.47195	8.49246	3.5824	5.91887	5.04043	5.62983	1.66288	0.572502	5.45846	4.12133	3.50951	3.06756	3.16804	2.58845	5.05207	5.29817	4.54335	0
	Avin_09960	Avin_09960	4.34158	3.20914	4.76995	3.87546	4.47728	3.67988	6.53266	6.65304	3.55132	3.78032	1.68895	3.32577	5.15252	3.41153	9.61643	2.92459	1.84054	2.64003	3.88267	3.78906	6.62271	3.97543	2.50399
	Avin_09970	Avin_09970	21.7079	15.6445	23.8497	17.968	49.2501	56.6701	37.8894	52.7125	16.5728	18.2716	15.2005	14.4117	19.4651	11.5992	16.4853	38.6046	22.0865	27.9843	39.4738	87.7798	80.7971	63.039	75.1197
	Avin_09980	Avin_09980	2.0038	0.802284	1.19249	2.4662	3.83767	5.88781	0.653266	3.5824	0.591887	1.89016	1.12597	2.21718	2.29001	0.682307	1.37378	2.92459	2.45405	2.64003	0.647112	5.68358	5.96044	3.97543	11.268
	Avin_09990	hrpB	10.019	9.62741	10.3349	8.80787	14.7111	19.1354	11.7588	3.07063	7.69453	17.0115	12.9486	4.43435	9.73254	9.5523	6.86888	8.77378	7.36215	12.1441	8.41245	29.0494	19.2059	24.4205	18.7799
	Avin_10000	Avin_10000	9.68505	4.01142	8.7449	5.63704	7.03572	6.62378	4.57286	4.09418	2.95943	3.78032	3.94088	9.9773	25.1901	13.6461	3.43444	14.623	9.20269	11.0881	2.58845	2.52604	6.62271	6.81502	0
	Avin_10010	Avin_10010	50.763	47.3347	49.6869	34.1745	39.0163	43.4226	46.3819	48.1066	31.9619	35.283	36.0309	24.3889	41.7927	45.0323	27.4755	52.6427	40.4919	41.1845	51.7689	39.7851	58.2798	49.9768	54.4618
	Avin_10020	Avin_10020	13.6927	21.6617	15.5023	7.04629	18.5487	13.2476	18.2915	11.259	18.3485	18.2716	18.0154	7.76012	8.01503	14.3284	13.0509	11.6984	9.81621	11.6161	13.5893	26.5234	21.1927	23.2847	16.9019
	Avin_10030	Avin_10030	7.01331	4.41256	5.96243	0.704629	1.27922	1.47195	2.61306	0	3.55132	2.52022	2.25193	0	1.145	1.36461	0.686888	5.26427	1.22703	4.22405	2.58845	1.26302	2.64908	2.27167	2.50399
	Avin_10040	Avin_10040	1.0019	2.80799	2.38497	1.05694	0.639611	1.47195	0	1.53532	1.18377	1.26011	0	0.554294	4.00752	1.36461	0.686888	1.16984	4.29459	1.05601	5.17689	0	0	3.40751	0
	Avin_10050	Avin_10050	78.4823	97.8786	98.9764	179.328	150.948	170.746	202.513	176.561	170.463	168.854	216.185	135.802	131.676	148.743	135.317	169.626	125.157	175.298	119.716	130.722	133.779	119.263	135.216
	Avin_10060	cueR	17.3663	18.4525	17.4898	17.968	19.1883	31.647	24.1709	17.912	36.1051	26.4623	38.2828	11.6402	21.7551	23.8807	10.9902	31.5856	19.0189	20.0642	20.7076	23.9974	25.8286	15.9017	26.9179
	Avin_10070	Avin_10070	17.7003	12.4354	15.1048	19.025	15.9903	16.9274	14.3719	10.7472	30.1862	28.3524	33.216	12.7488	10.305	13.6461	14.4246	14.623	4.9081	16.3682	12.2951	14.5247	20.5304	17.0376	18.1539
	Avin_10080	Avin_10080	16.3644	10.4297	15.8998	17.2634	16.6299	22.8153	18.2915	20.9827	36.697	27.7224	30.4011	9.423	9.16004	15.6931	8.92954	14.038	9.20269	20.5922	14.8836	17.6823	23.1795	20.4451	25.0399
	Avin_10090	Avin_10090	31.059	29.2834	29.8122	42.6301	15.9903	9.56769	13.7186	26.1004	10.654	6.93059	6.19281	36.0291	36.0676	30.7038	18.546	13.4531	19.0189	15.3122	16.1778	11.9987	13.2454	11.9263	12.52
	Avin_10100	Avin_10100	15.0285	15.2434	14.7073	24.662	7.03572	6.62378	7.18593	7.16481	1.18377	1.89016	1.68895	23.8347	17.7476	17.0577	30.2231	8.77378	12.2703	12.1441	18.7662	1.89453	4.6359	3.40751	4.38198
	Avin_10110	Avin_10110	24.3796	23.2662	24.6447	33.1176	25.5844	17.6634	35.2764	28.1475	24.2674	23.942	32.653	29.3776	23.4726	19.7869	28.1624	14.623	15.9513	12.6721	9.05956	5.68358	7.94725	7.38294	12.52
	Avin_10120	Avin_10120	17.0323	16.4468	19.4773	19.025	16.6299	19.1354	16.9849	17.912	17.1647	13.2311	16.8895	8.31441	18.3201	12.2815	10.3033	10.5285	4.9081	11.0881	7.11823	4.42057	11.2586	1.13584	5.00798
	Avin_10130	Avin_10130	10.019	8.02284	7.55241	7.39861	3.19806	3.67988	3.26633	5.11772	3.55132	3.78032	1.68895	2.21718	7.44253	3.41153	5.4951	5.26427	6.13513	5.28006	2.58845	4.42057	0.662271	1.13584	1.252
	Avin_10140	Avin_10140	11.0209	10.0285	8.34741	5.98935	1.91883	4.41586	10.4523	3.5824	4.14321	7.56065	4.50386	16.6288	24.6176	12.2815	12.364	8.18886	11.0432	7.92009	9.70667	1.26302	4.6359	2.27167	6.88598
	Avin_10150	Avin_10150	11.0209	10.4297	7.94991	9.16018	7.03572	4.41586	5.22613	2.55886	3.55132	3.15027	6.75579	7.20583	12.595	6.14076	1.37378	5.84918	6.13513	6.33607	4.52978	5.68358	3.31135	3.40751	4.38198
	Avin_10160	Avin_10160	9.01712	7.22055	5.56494	6.69398	7.67533	5.88781	3.26633	6.65304	7.69453	1.89016	7.88176	4.98865	5.72502	6.14076	2.74755	3.50951	3.06756	2.64003	3.23556	1.89453	1.98681	1.70376	3.12999
	Avin_10170	Avin_10170	22.3758	25.2719	23.8497	25.0143	15.9903	15.4555	22.2111	17.912	14.7972	13.8612	12.3856	18.846	22.3276	25.2454	30.2231	23.3967	20.2459	15.3122	20.0605	22.1028	22.5172	9.65462	11.894
	Avin_10180	selD	15.3625	17.2491	18.2848	16.2065	24.9448	25.7592	22.2111	31.2181	26.043	32.1327	21.3933	11.6402	17.7476	14.3284	21.2935	18.1325	15.3378	19.5362	17.472	19.5768	35.1004	27.828	18.1539
	Avin_10190	Avin_10190	14.6946	15.6445	10.3349	11.9787	12.1526	22.0793	19.598	7.16481	24.8592	21.4218	24.7712	4.43435	6.29752	8.86999	8.92954	17.5476	11.6567	11.6161	11.0009	17.6823	13.2454	21.5809	26.2919
	Avin_10200	Avin_10200	16.6984	13.6388	13.9123	13.388	8.31494	12.5116	9.79899	5.11772	4.73509	10.7109	4.50386	8.86871	10.8775	8.86999	1.37378	7.60394	3.06756	7.92009	7.76534	8.84113	9.27179	5.67919	8.13797
	Avin_10210	Avin_10210	4.00761	6.81941	6.35993	7.39861	12.7922	6.62378	13.0653	12.7943	8.28641	5.67048	6.75579	1.66288	4.00752	0.682307	2.06066	6.4341	7.97567	4.22405	5.17689	10.7357	6.62271	12.4942	11.268
	Avin_10220	Avin_10220	11.6889	16.4468	16.6948	10.2171	10.2338	6.62378	7.18593	9.2119	17.1647	22.0519	15.7635	5.54294	5.15252	6.82307	3.43444	12.8682	3.68108	6.86408	10.3538	21.4713	13.9077	12.4942	16.2759
	Avin_10230	Avin_10230	28.0533	34.4982	29.0172	34.1745	45.4124	32.3829	37.8894	31.7299	72.2102	61.1152	77.1286	26.0518	38.9302	35.48	44.6477	38.6046	40.4919	48.0485	40.768	55.5728	40.3985	36.3468	41.3159
	Avin_10240	Avin_10240	3.33967	7.22055	12.3224	2.81852	3.83767	8.83171	8.49246	7.67658	11.2458	8.82075	19.1414	2.21718	1.71751	2.72923	4.80821	6.4341	6.13513	4.75205	11.648	6.9466	4.6359	9.65462	5.00798
	Avin_10250	Avin_10250	11.3549	12.8365	16.6948	9.5125	10.8734	11.7756	14.3719	11.259	7.10264	13.8612	12.3856	9.9773	3.43501	8.86999	6.86888	9.94361	7.36215	6.33607	12.2951	13.2617	9.93406	3.97543	13.772
	Avin_10260	folX	3.00571	3.61028	3.97496	1.76157	3.83767	0.735976	2.61306	1.53532	2.36755	1.26011	4.50386	1.66288	4.00752	0.682307	0	0.584918	6.13513	1.58402	1.94133	1.26302	2.64908	0.567919	0.625998
	Avin_10270	Avin_10270	11.6889	12.8365	10.7324	6.34166	7.67533	2.20793	5.22613	8.70012	12.4296	11.971	6.19281	6.65153	8.01503	4.77615	4.80821	3.50951	1.84054	6.33607	6.47112	5.68358	7.94725	5.67919	6.25998
	Avin_10280	mdcA	8.01522	8.82512	17.0923	10.2171	8.95455	13.2476	6.53266	7.67658	10.654	11.341	6.75579	9.9773	6.29752	6.14076	9.61643	8.18886	7.36215	6.86408	5.17689	9.47264	3.97363	7.95086	5.00798
	Avin_10290	citG	1.66984	0.802284	1.19249	3.52315	1.27922	0	0	1.53532	0	1.89016	2.81491	1.10859	0	0.682307	0	0	0	0	0	0	0	0.567919	0
	Avin_10300	mdcC	1.0019	0	1.98748	1.76157	0	0	1.30653	0.511772	0	1.89016	0.562983	1.10859	0	0	1.37378	0	0	0	0	0	0	0.567919	0
	Avin_10310	mdcD	2.0038	3.20914	0	1.40926	1.27922	0.735976	1.30653	1.53532	0	0	1.12597	0.554294	0	0	0	0.584918	2.45405	0	1.29422	0	1.32454	0.567919	1.252
	Avin_10320	Avin_10320	1.33587	1.20343	0.794991	0.704629	0	0.735976	1.30653	3.07063	2.36755	1.26011	2.25193	0.554294	0	0	0	1.16984	0	1.05601	1.94133	3.78906	1.32454	1.13584	0
	Avin_10340	Avin_10340	5.00951	2.40685	5.16744	3.17083	0	2.9439	5.8794	1.53532	0.591887	0.630054	1.68895	2.21718	2.86251	0	1.37378	2.33967	1.84054	0.528006	1.29422	3.15755	1.32454	1.13584	2.50399
	Avin_10350	madL	8.34918	2.80799	3.17996	6.34166	5.11689	2.9439	1.30653	4.09418	1.18377	1.26011	1.68895	3.88006	5.72502	3.41153	2.06066	4.67935	0.613513	6.33607	1.94133	4.42057	3.97363	4.54335	3.12999
	Avin_10360	madM	22.0418	26.0742	20.2723	27.1282	37.0974	32.3829	33.9698	27.6357	4.14321	5.67048	5.62983	19.4003	17.1751	17.74	32.9706	21.0571	17.7919	15.8402	11.0009	13.8932	18.5436	31.8034	13.772
	Avin_10370	Avin_10370	4.34158	6.41827	5.16744	2.81852	7.03572	6.62378	9.14573	5.62949	0	1.26011	1.12597	7.76012	5.72502	4.09384	8.24265	12.2833	7.97567	7.39208	4.52978	6.9466	7.94725	10.2225	6.25998
	Avin_10380	Avin_10380	5.34348	2.80799	2.78247	6.34166	5.11689	2.20793	11.7588	1.53532	5.32698	4.41038	8.44474	7.20583	10.305	11.5992	4.12133	3.50951	9.20269	12.1441	4.52978	20.8398	9.27179	17.0376	13.146
	Avin_10390	Avin_10390	1.66984	0	0.794991	3.52315	1.91883	2.20793	5.22613	3.07063	3.55132	2.52022	2.25193	5.54294	1.71751	2.72923	4.80821	1.16984	0.613513	4.75205	1.29422	2.52604	2.64908	4.54335	4.38198
	Avin_10400	Avin_10400	86.1636	103.896	91.424	137.403	126.643	111.132	120.201	138.69	76.9453	67.4158	57.4242	162.408	114.5	123.498	146.994	180.155	138.04	176.882	146.894	208.398	192.059	206.154	155.247
	Avin_10410	Avin_10410	21.7079	26.8765	23.4522	19.025	27.5033	27.9671	30.7035	34.8005	34.3294	30.2426	30.964	17.7374	14.3126	31.3861	24.728	29.2459	24.5405	21.1202	29.7671	37.2591	36.4249	31.2355	36.9339
	Avin_10420	Avin_10420	3.00571	8.02284	7.55241	4.22778	4.47728	5.88781	6.53266	5.11772	6.51075	4.41038	8.44474	3.32577	3.43501	0.682307	4.12133	10.5285	5.52162	5.80806	4.52978	8.84113	11.9209	7.95086	10.642
	Avin_10430	nhaA	11.6889	10.8308	18.2848	11.6264	20.4676	25.0232	18.9447	14.3296	24.2674	13.8612	30.4011	8.31441	8.01503	10.2346	7.55576	21.642	9.81621	17.4242	14.8836	25.8919	25.8286	23.2847	36.9339
	Avin_10440	Avin_10440	5.34348	4.01142	5.96243	4.93241	5.11689	1.47195	5.22613	7.67658	7.10264	3.15027	6.75579	18.846	14.8851	4.09384	9.61643	7.60394	8.58918	10.0321	6.47112	3.78906	7.28498	7.38294	6.25998
	Avin_10450	Avin_10450	0	0.401142	0.794991	0	0	0	0	0	0.591887	0	0	0	0.572502	0	0	0	0.613513	0	0	0	0.662271	0	0.625998
	Avin_10460	Avin_10460	16.3644	9.62741	13.1174	11.9787	12.1526	8.83171	9.79899	8.70012	10.654	17.6415	20.2674	9.9773	13.1676	10.9169	11.6771	15.2079	7.97567	11.0881	12.9422	31.5755	11.2586	23.2847	10.016
	Avin_10470	Avin_10470	0.667935	0	0.397496	0.352315	0.639611	1.47195	0.653266	0	0.591887	0.630054	0.562983	1.10859	0.572502	0	0	1.16984	0.613513	0.528006	0.647112	0	1.32454	1.13584	0.625998
	Avin_10480	Avin_10480	2.67174	3.61028	6.75742	4.58009	7.67533	14.7195	5.22613	4.60595	8.8783	8.1907	14.0746	3.88006	5.72502	3.41153	8.92954	5.26427	3.68108	11.0881	6.47112	19.5768	17.8813	10.2225	11.894
	Avin_10490	Avin_10490	13.0247	9.22626	7.15492	7.04629	3.83767	4.41586	1.30653	3.07063	0.591887	6.93059	8.44474	2.77147	3.43501	10.2346	5.4951	4.67935	4.29459	8.9761	4.52978	6.9466	7.94725	2.83959	2.50399
	Avin_10510	Avin_10510	1.33587	2.00571	0	1.76157	2.55844	1.47195	2.61306	2.55886	0	3.78032	1.12597	6.09724	2.29001	1.36461	4.80821	2.33967	0.613513	0	1.29422	0	0.662271	2.83959	0
	Avin_10520	fixA	5.34348	0.802284	5.56494	4.22778	2.55844	3.67988	6.53266	3.07063	6.51075	3.78032	5.62983	3.88006	2.29001	5.45846	4.12133	5.84918	3.06756	4.22405	7.11823	7.57811	5.96044	3.40751	2.50399
	Avin_10530	fixB	3.00571	6.81941	9.53989	11.2741	8.31494	4.41586	5.22613	8.18835	10.654	3.78032	3.94088	11.0859	17.1751	19.1046	8.24265	11.6984	12.2703	8.9761	14.2365	2.52604	3.31135	6.24711	6.25998
	Avin_10540	fixC	3.33967	8.02284	4.37245	5.63704	7.03572	2.9439	3.9196	7.16481	4.14321	4.41038	5.06684	1.66288	2.86251	2.72923	4.12133	2.33967	4.9081	4.22405	2.58845	2.52604	3.31135	3.97543	10.016
	Avin_10550	fixX	0.333967	1.20343	1.19249	2.81852	0	0	0.653266	2.04709	1.77566	0.630054	0.562983	2.77147	1.145	0	1.37378	1.16984	0.613513	2.11202	0.647112	0	1.32454	0.567919	0
	Avin_10560	Avin_10560	3.00571	3.61028	5.16744	7.75092	3.83767	2.20793	2.61306	2.55886	0.591887	3.15027	1.12597	7.76012	3.43501	6.82307	10.3033	7.01902	6.74864	6.86408	3.88267	5.05207	3.97363	3.40751	6.25998
	Avin_10570	Avin_10570	12.6908	16.4468	22.6572	15.8542	15.9903	14.7195	9.79899	16.8885	6.51075	11.971	12.9486	16.6288	9.16004	12.2815	5.4951	11.1135	13.4973	8.44809	13.5893	14.5247	6.62271	6.81502	8.76397
	Avin_10580	Avin_10580	6.34538	6.81941	3.17996	7.75092	8.31494	6.62378	3.26633	6.65304	8.28641	4.41038	9.00772	6.65153	7.44253	4.09384	5.4951	5.84918	6.74864	10.0321	3.88267	3.78906	11.2586	3.97543	13.146
	Avin_10590	Avin_10590	6.01141	9.22626	7.55241	6.69398	8.95455	12.5116	6.53266	6.65304	14.7972	11.341	15.2005	4.43435	5.72502	6.82307	4.80821	11.1135	6.13513	9.50411	7.76534	8.20962	13.2454	6.81502	9.38997
	Avin_10600	Avin_10600	19.0361	16.848	21.8623	21.8435	31.9806	27.9671	29.397	35.3123	42.024	37.8032	41.6607	17.7374	20.6101	19.7869	22.6673	29.2459	27.6081	23.2323	29.12	34.1015	37.7494	36.9147	45.6978
	Avin_10610	tonB	28.0533	26.0742	37.3646	18.6727	19.1883	14.7195	16.9849	29.171	26.6349	18.9016	14.6375	13.8574	19.4651	14.3284	6.86888	11.1135	6.74864	15.3122	12.9422	23.3658	19.8681	12.4942	27.5439
	Avin_10620	Avin_10620	21.7079	28.0799	30.6072	23.2528	29.4221	13.2476	41.809	27.1239	29.0024	29.6125	31.527	16.6288	26.3351	21.8338	22.6673	25.7364	21.473	25.8723	22.6489	38.5221	52.3194	34.0751	38.1859
	Avin_10630	Avin_10630	22.0418	32.8936	21.4648	23.6051	14.0714	11.7756	11.7588	16.3767	11.8377	20.7918	15.2005	9.423	25.1901	17.0577	11.6771	12.2833	17.7919	15.8402	11.648	23.9974	22.5172	15.3338	23.1619
	Avin_10640	Avin_10640	185.018	211.402	193.58	218.083	211.711	215.641	227.337	246.674	101.213	67.4158	100.774	46.5607	34.3501	23.8807	32.9706	26.3213	12.8838	24.2883	12.9422	3.78906	12.5831	18.1734	10.642
	Avin_10650	Avin_10650	3.33967	0.802284	2.38497	4.93241	4.47728	0	0	3.5824	2.36755	2.52022	0.562983	1.66288	4.58002	4.09384	0	0.584918	0.613513	1.58402	3.23556	0.631509	1.98681	0	0.625998
	Avin_10660	Avin_10660	16.0304	19.656	15.8998	14.7972	9.59417	9.56769	4.57286	10.7472	4.73509	10.0809	11.2597	9.423	23.4726	11.5992	7.55576	7.01902	6.74864	13.2001	16.8249	4.42057	5.29817	1.13584	16.9019
	Avin_10670	Avin_10670	5.00951	6.81941	4.76995	3.87546	4.47728	5.15183	3.9196	5.11772	3.55132	4.41038	4.50386	1.66288	3.43501	2.04692	6.18199	1.16984	2.45405	4.22405	3.88267	5.05207	1.32454	5.11127	2.50399
	Avin_10680	Avin_10680	31.7269	29.6845	27.4272	36.6407	15.3507	13.2476	6.53266	16.8885	11.8377	10.7109	4.50386	17.7374	22.9001	20.4692	17.1722	7.60394	14.1108	12.6721	13.5893	3.78906	6.62271	5.11127	5.63398
	Avin_10690	Avin_10690	6.34538	13.2377	11.9249	8.10324	5.11689	9.56769	7.18593	1.53532	5.91887	3.15027	5.06684	5.54294	9.73254	7.50538	6.86888	8.18886	7.97567	5.28006	5.824	1.89453	1.32454	4.54335	1.87799
	Avin_10700	Avin_10700	3.33967	4.41256	3.57746	1.76157	0.639611	0	0.653266	2.04709	2.36755	1.26011	3.94088	0	1.145	1.36461	2.06066	1.75476	1.22703	3.69604	2.58845	3.15755	0	0.567919	0
	Avin_10710	Avin_10710	4.00761	12.0343	7.15492	2.4662	1.91883	2.9439	2.61306	5.62949	4.14321	2.52022	3.3779	2.21718	4.58002	4.09384	6.86888	0.584918	2.45405	2.64003	5.17689	0	2.64908	4.54335	3.12999
	Avin_10720	Avin_10720	16.6984	22.0628	26.2347	22.9005	15.3507	12.5116	19.598	13.3061	15.3891	7.56065	12.9486	23.8347	26.9076	7.50538	17.1722	11.1135	12.8838	17.4242	16.1778	7.57811	7.94725	13.0621	11.268
	Avin_10730	Avin_10730	4.00761	3.20914	4.37245	3.17083	1.27922	4.41586	3.26633	2.04709	1.77566	1.89016	2.25193	1.10859	3.43501	0.682307	4.80821	3.50951	1.22703	2.11202	7.76534	2.52604	1.98681	2.27167	1.87799
	Avin_10740	Avin_10740	6.67935	12.8365	15.1048	8.45555	17.2695	12.5116	4.57286	8.70012	8.8783	5.67048	7.31877	5.54294	9.73254	8.86999	17.1722	7.60394	7.36215	7.39208	3.23556	6.31509	7.28498	5.11127	3.12999
	Avin_10750	Avin_10750	4.34158	6.01713	7.15492	8.45555	0	0	1.30653	2.04709	0	2.52022	0	6.09724	13.7401	2.72923	5.4951	2.92459	2.45405	3.16804	7.76534	2.52604	1.32454	1.70376	1.252
	Avin_10760	Avin_10760	50.0951	42.1199	40.942	41.2208	14.7111	8.09573	6.53266	12.7943	5.91887	1.89016	3.94088	41.0178	43.5102	35.48	29.5362	15.2079	18.4054	25.3443	14.8836	2.52604	5.29817	1.13584	1.87799
	Avin_10770	Avin_10770	43.7497	40.5153	37.7621	44.744	18.5487	31.647	13.7186	16.8885	6.51075	8.1907	15.7635	32.1491	31.4876	24.5631	21.2935	15.2079	23.3135	35.9044	17.472	3.78906	7.94725	5.11127	1.87799
	Avin_10780	Avin_10780	22.7098	23.2662	27.8247	25.719	12.1526	8.09573	8.49246	11.259	4.14321	3.78032	7.31877	9.423	15.4576	12.2815	10.9902	8.18886	10.4297	6.86408	9.05956	3.15755	9.93406	5.11127	0
	Avin_10790	Avin_10790	49.0932	49.3405	39.3521	37.3454	12.1526	8.09573	13.7186	24.0533	12.4296	8.82075	23.6453	37.692	53.8152	36.8446	35.7182	28.0761	30.0621	39.0724	23.9431	7.57811	15.8945	15.3338	9.38997
	Avin_10800	Avin_10800	12.0228	12.8365	10.7324	14.0926	7.03572	3.67988	5.8794	8.18835	2.95943	5.04043	3.3779	25.4975	17.1751	26.61	21.9804	9.3587	22.0865	10.0321	9.05956	9.47264	8.60952	6.24711	6.88598
	Avin_10810	Avin_10810	29.3891	22.0628	23.0547	35.2315	45.4124	41.2146	45.0754	66.0186	75.1696	79.3868	101.337	21.6175	26.3351	41.6207	25.4148	32.1705	30.6756	52.2726	48.5334	43.5741	60.9289	51.1127	44.4458
	Avin_10820	Avin_10820	15.6965	16.0457	17.4898	14.4449	8.31494	13.9835	13.0653	16.8885	21.8998	13.2311	17.4525	11.6402	16.6026	15.6931	18.546	14.623	19.0189	13.2001	17.472	16.4192	15.2322	10.7905	16.2759
	Avin_10830	Avin_10830	5.34348	5.61599	5.16744	5.98935	4.47728	5.15183	6.53266	4.60595	3.55132	5.04043	3.94088	8.86871	10.305	7.50538	6.86888	5.84918	11.6567	6.86408	7.11823	3.78906	5.29817	5.67919	3.75599
	Avin_10840	Avin_10840	1.33587	2.40685	1.98748	1.76157	1.91883	1.47195	1.9598	3.07063	2.36755	3.78032	3.94088	2.21718	1.71751	1.36461	2.06066	2.33967	0.613513	2.64003	2.58845	2.52604	1.98681	2.27167	1.87799
	Avin_10850	Avin_10850	2.0038	1.60457	0.794991	0.352315	0	0.735976	1.9598	0	1.18377	0.630054	0	0.554294	0	0	0	0.584918	1.22703	1.58402	0	1.26302	0	0	1.252
	Avin_10860	algA	215.409	240.284	293.749	160.303	47.3312	50.0464	59.4472	75.7423	30.1862	33.3928	31.527	154.648	148.278	183.541	109.902	49.7181	75.4621	100.849	85.4187	16.4192	27.1531	27.2601	34.4299
	Avin_10870	algF	75.8106	74.6124	86.654	41.2208	14.7111	8.83171	18.9447	29.171	7.69453	8.82075	7.88176	67.0696	64.1203	70.2776	65.9412	31.0007	51.5351	41.1845	20.0605	6.31509	15.2322	14.198	11.268
	Avin_10880	algV	28.3872	33.6959	44.917	22.5481	8.95455	5.88781	5.8794	9.2119	1.18377	2.52022	1.12597	15.5202	29.7701	24.5631	13.0509	11.6984	26.3811	16.8962	11.648	6.31509	9.93406	10.2225	4.38198
	Avin_10890	algI	177.337	162.061	166.153	177.214	67.7988	75.8055	65.3266	85.4659	29.0024	32.7628	36.0309	430.687	378.996	253.136	267.199	56.1522	209.208	178.466	110.009	25.2604	33.7758	31.8034	34.4299
	Avin_10900	algL	80.8201	79.025	100.566	59.5412	46.052	40.4787	50.9548	44.5242	26.043	22.6819	25.8972	84.807	86.4478	81.1945	69.3757	59.6617	77.9161	60.1927	52.416	32.8385	49.6703	40.3222	51.3318
	Avin_10910	algX	48.0913	48.9393	64.7918	44.0393	24.9448	11.7756	22.8643	21.4944	5.91887	13.8612	1.12597	64.8524	40.6477	64.8192	66.6281	33.3404	46.0135	45.4085	43.3565	10.7357	17.8813	13.0621	20.6579
	Avin_10920	algG	81.822	89.8558	114.876	58.4842	26.8637	29.439	28.7437	35.3123	10.0621	6.93059	6.75579	57.6466	73.2803	83.2415	69.3757	47.9633	52.1486	49.1045	38.1796	18.9453	18.5436	26.1243	11.894
	Avin_10930	algJ	141.268	181.316	214.25	130.709	55.0066	46.3665	52.2613	72.1598	17.7566	22.0519	18.0154	104.762	127.668	130.321	102.346	87.1529	72.3945	104.545	66.6525	46.1002	46.359	28.3959	51.3318
	Avin_10940	algK	59.7802	79.4261	102.156	48.6194	12.7922	17.6634	18.2915	25.5886	5.32698	8.1907	14.6375	47.6693	51.5252	45.7146	44.6477	31.0007	38.0378	24.8163	28.4729	11.3672	6.62271	10.7905	16.2759
	Avin_10950	alg44	99.1883	110.715	161.383	75.043	22.3864	14.7195	34.6231	34.8005	7.69453	12.6011	10.1337	69.2868	95.6079	81.8768	71.4363	40.3594	52.7621	64.4167	45.9449	15.7877	21.8549	35.211	15.6499
	Avin_10960	alg8	124.236	128.365	153.036	120.139	42.8539	33.1189	51.608	65.5068	12.4296	18.2716	15.7635	173.494	171.178	144.649	116.771	97.6814	122.703	117.745	110.009	27.1549	47.0212	39.7543	25.0399
	Avin_10970	algD	885.014	851.624	1113.78	809.971	282.068	326.037	305.729	350.564	127.848	113.41	105.841	659.056	661.813	685.719	621.633	422.896	517.191	528.534	405.739	137.669	198.681	157.881	180.287
	Avin_10980	Avin_10980	15.6965	12.0343	14.3098	11.9787	3.19806	4.41586	9.79899	6.65304	0	0.630054	1.12597	21.0632	10.305	18.4223	10.9902	2.92459	11.6567	4.22405	11.648	5.68358	2.64908	3.40751	5.00798
	Avin_10990	Avin_10990	3.33967	2.40685	4.76995	4.93241	3.83767	2.20793	4.57286	2.04709	2.95943	1.89016	2.25193	2.77147	1.145	4.09384	2.74755	5.84918	4.9081	4.75205	0	1.26302	1.98681	3.40751	1.87799
	Avin_11000	Avin_11000	13.3587	20.0571	18.2848	34.8792	11.513	8.83171	23.5176	19.4473	8.28641	9.45081	15.2005	16.6288	14.3126	10.2346	7.55576	15.2079	8.58918	13.2001	2.58845	6.31509	15.2322	11.3584	8.13797
	Avin_11010	Avin_11010	83.4918	58.9679	87.8465	134.584	76.1137	53.7262	57.4874	56.8067	34.3294	30.2426	28.1491	31.5948	20.6101	38.2092	37.7788	14.038	15.3378	24.8163	11.648	15.7877	11.9209	5.11127	10.016
	Avin_11020	Avin_11020	35.0666	40.9165	39.7496	102.876	34.539	25.7592	35.2764	35.3123	14.7972	28.3524	18.0154	23.8347	25.1901	29.3392	28.1624	8.77378	19.0189	17.9522	11.0009	2.52604	9.93406	1.13584	1.87799
	Avin_11030	Avin_11030	9.68505	8.02284	10.3349	16.5588	8.31494	5.88781	5.8794	5.62949	2.95943	3.78032	3.3779	8.31441	12.0225	5.45846	8.92954	0.584918	6.13513	5.28006	1.29422	0.631509	1.32454	2.83959	1.252
	Avin_11040	Avin_11040	3.67364	6.01713	3.57746	3.52315	3.83767	0	1.9598	2.55886	1.77566	8.1907	6.19281	2.77147	8.58753	0	5.4951	7.60394	4.9081	1.58402	1.94133	5.05207	1.32454	2.27167	1.252
	Avin_11050	Avin_11050	5.67745	6.41827	7.94991	7.39861	2.55844	4.41586	1.9598	4.60595	4.14321	2.52022	2.25193	6.09724	9.16004	5.45846	3.43444	2.33967	9.81621	2.64003	0	2.52604	0	0	1.252
	Avin_11070	Avin_11070	0	0.802284	2.38497	1.76157	0	0.735976	0	1.02354	0.591887	0	2.25193	0.554294	0	1.36461	0.686888	1.16984	0	1.58402	0.647112	0	1.32454	0	1.252
	Avin_11080	Avin_11080	3.67364	0.401142	1.19249	1.40926	0	2.20793	0	0	0.591887	1.26011	1.12597	0.554294	2.29001	0	3.43444	0.584918	1.22703	0.528006	1.29422	1.26302	0	0	0.625998
	Avin_11090	Avin_11090	10.687	7.6217	10.3349	13.7403	3.83767	7.35976	9.14573	7.16481	3.55132	3.15027	4.50386	6.65153	8.58753	1.36461	11.6771	4.09443	4.9081	7.92009	5.17689	6.31509	5.29817	3.97543	1.87799
	Avin_11100	Avin_11100	23.7117	17.2491	21.4648	16.2065	9.59417	11.0396	3.9196	4.09418	2.36755	4.41038	1.12597	14.9659	9.73254	9.5523	12.364	2.33967	10.4297	1.58402	6.47112	0.631509	3.97363	1.70376	1.87799
	Avin_11110	Avin_11110	24.7136	19.2548	27.4272	37.6977	26.8637	29.439	23.5176	27.1239	13.6134	17.0115	20.2674	39.3549	35.4951	32.7507	24.728	20.4721	33.7432	32.7364	21.3547	10.7357	11.2586	19.3092	10.016
	Avin_11120	algB	46.0875	38.1085	45.3145	60.5981	34.539	30.911	33.9698	31.7299	18.3485	22.0519	27.5862	53.2123	73.2803	68.2307	55.6379	26.9062	39.8783	45.4085	45.2978	8.84113	7.94725	11.3584	11.268
	Avin_11130	Avin_11130	84.1598	92.2626	74.3317	85.9648	55.6462	68.4458	60.1005	45.0359	26.043	24.5721	21.3933	185.689	136.256	102.346	140.812	70.1902	157.059	95.5691	72.4765	15.7877	47.6835	38.0506	24.4139
	Avin_11150	Avin_11150	11.0209	8.42398	11.1299	9.16018	1.27922	2.20793	1.9598	3.5824	3.55132	1.89016	2.81491	15.5202	16.0301	5.45846	8.92954	3.50951	13.4973	7.39208	5.17689	1.89453	1.98681	1.13584	3.12999
	Avin_11160	Avin_11160	8.34918	11.232	8.7449	11.2741	5.7565	0	3.26633	2.55886	6.51075	2.52022	5.62983	8.31441	8.58753	5.45846	9.61643	1.75476	7.36215	1.58402	1.94133	1.89453	0	0.567919	3.75599
	Avin_11170	coxB	5.34348	6.41827	9.53989	4.58009	5.7565	1.47195	3.26633	4.60595	1.77566	1.26011	1.68895	1.66288	7.44253	7.50538	5.4951	1.75476	2.45405	2.64003	1.29422	1.26302	0	1.70376	0
	Avin_11180	coxA	16.0304	17.2491	15.1048	14.4449	7.67533	10.3037	9.14573	7.16481	11.2458	4.41038	9.57071	12.7488	20.0376	15.6931	10.3033	11.1135	20.8594	8.44809	12.2951	10.1041	6.62271	7.95086	2.50399
	Avin_11190	Avin_11190	2.33777	1.20343	1.98748	1.05694	0	0	0	3.07063	0	0.630054	0.562983	1.10859	1.145	0	1.37378	2.33967	1.22703	2.11202	0	0	0.662271	0	0
	Avin_11200	Avin_11200	5.34348	3.61028	6.35993	3.52315	1.27922	1.47195	2.61306	2.55886	2.95943	0.630054	1.12597	4.43435	9.16004	2.04692	0.686888	3.50951	2.45405	4.75205	0.647112	4.42057	3.31135	1.13584	2.50399
	Avin_11210	Avin_11210	17.3663	16.0457	17.4898	19.7296	10.2338	5.88781	10.4523	7.16481	5.32698	3.78032	1.68895	12.7488	10.8775	7.50538	8.24265	8.18886	3.68108	10.5601	6.47112	6.9466	8.60952	7.95086	6.25998
	Avin_11220	Avin_11220	5.00951	6.81941	3.17996	0.704629	4.47728	3.67988	3.26633	5.62949	9.47019	3.78032	5.62983	1.66288	4.00752	2.04692	4.80821	0.584918	4.29459	0	1.29422	2.52604	5.96044	5.11127	4.38198
	Avin_11230	Avin_11230	8.34918	12.0343	7.94991	8.10324	8.31494	8.09573	4.57286	1.53532	8.28641	11.341	6.19281	2.21718	12.595	8.86999	11.6771	8.77378	4.29459	12.1441	1.94133	1.26302	4.6359	9.65462	8.13797
	Avin_11240	Avin_11240	30.391	41.3176	41.737	35.9361	21.7468	26.4951	18.2915	17.4002	14.7972	17.0115	27.5862	54.3208	44.6552	46.3969	46.7084	14.623	29.4486	26.4003	17.472	13.8932	13.9077	23.8526	15.6499
	Avin_11260	moaC	10.687	9.22626	5.16744	10.5694	6.39611	8.09573	7.83919	9.2119	9.47019	8.1907	6.19281	4.98865	5.72502	8.18768	7.55576	7.60394	6.13513	4.75205	5.824	6.31509	8.60952	7.38294	3.75599
	Avin_11270	moaD	3.33967	2.80799	2.38497	4.93241	1.91883	0	3.26633	4.09418	0	3.78032	4.50386	2.77147	1.71751	1.36461	3.43444	1.16984	4.29459	0.528006	1.94133	1.89453	3.31135	2.27167	3.12999
	Avin_11280	moaE	11.6889	10.4297	10.7324	6.69398	8.31494	11.0396	7.83919	4.09418	4.14321	6.30054	10.1337	6.09724	4.00752	0.682307	13.0509	1.75476	8.58918	5.80806	5.17689	7.57811	4.6359	5.11127	10.642
	Avin_11290	rhlB	34.0647	40.1142	39.7496	35.2315	24.9448	28.7031	23.5176	29.6828	15.3891	20.7918	18.0154	26.0518	21.1826	23.8807	24.728	18.7174	15.9513	26.9283	31.7085	15.1562	27.8154	18.7413	21.9099
	Avin_11300	estB	8.68315	5.21485	8.7449	3.52315	4.47728	4.41586	11.7588	1.02354	7.10264	0.630054	3.3779	6.65153	5.15252	6.82307	4.80821	3.50951	3.68108	2.64003	2.58845	0	3.97363	5.67919	1.252
	Avin_11310	Avin_11310	7.34728	5.21485	5.56494	8.45555	7.67533	5.15183	5.22613	5.62949	2.95943	2.52022	2.25193	21.0632	12.0225	10.2346	17.1722	14.038	17.1784	12.6721	8.41245	5.68358	7.94725	8.51878	11.268
	Avin_11320	Avin_11320	10.353	9.22626	9.1424	8.80787	11.513	5.88781	8.49246	11.7708	9.47019	11.341	10.1337	14.4117	12.0225	11.5992	12.364	12.8682	14.1108	10.0321	11.0009	9.47264	10.5963	11.3584	11.894
	Avin_11330	Avin_11330	0.667935	2.00571	1.19249	0.352315	1.27922	1.47195	1.30653	1.53532	0.591887	1.89016	1.12597	6.09724	2.29001	1.36461	4.12133	2.33967	0.613513	1.05601	1.29422	0	1.32454	0.567919	1.252
	Avin_11340	Avin_11340	11.6889	15.2434	24.2472	13.388	10.8734	5.15183	12.4121	9.2119	6.51075	6.93059	3.94088	34.3662	42.9377	30.0215	31.5968	26.3213	28.8351	29.0403	20.7076	9.47264	6.62271	12.4942	5.00798
	Avin_11350	Avin_11350	6.01141	3.61028	4.76995	3.52315	0	3.67988	1.9598	4.60595	2.36755	1.26011	3.94088	6.65153	7.44253	0	10.3033	4.67935	6.74864	3.16804	5.17689	6.31509	0	6.81502	1.87799
	Avin_11360	Avin_11360	6.01141	6.81941	6.75742	5.98935	2.55844	2.9439	3.9196	2.55886	1.18377	1.26011	3.94088	7.76012	5.15252	0	2.06066	4.09443	3.68108	1.58402	1.29422	5.68358	0	3.40751	1.87799
	Avin_11370	Avin_11370	5.67745	4.8137	8.34741	5.28472	5.11689	4.41586	5.8794	0.511772	6.51075	9.45081	5.62983	6.65153	4.58002	4.77615	6.86888	4.09443	3.06756	6.33607	5.17689	10.7357	9.93406	15.3338	3.12999
	Avin_11380	apc4	5.67745	4.8137	4.76995	3.52315	6.39611	4.41586	4.57286	5.11772	3.55132	8.1907	0	7.20583	7.44253	6.82307	1.37378	1.16984	3.68108	3.16804	5.17689	1.26302	1.32454	3.40751	2.50399
	Avin_11390	apc3	6.67935	7.6217	8.34741	4.93241	5.11689	2.9439	9.79899	5.62949	4.14321	3.78032	6.19281	7.20583	6.29752	8.86999	3.43444	9.3587	7.97567	6.33607	5.17689	3.78906	7.28498	5.11127	5.00798
	Avin_11400	apc2	0	1.60457	0.397496	1.40926	0	0	1.30653	0	0	1.26011	2.81491	1.10859	0.572502	0	0	1.75476	0.613513	0	0	0	1.32454	2.83959	0
	Avin_11410	apc1	0.667935	2.40685	1.58998	0.704629	1.27922	0	1.30653	1.02354	1.18377	0	2.81491	1.10859	0	1.36461	1.37378	2.92459	0.613513	1.05601	0.647112	0.631509	0	0.567919	0
	Avin_11420	Avin_11420	5.34348	3.20914	1.58998	3.17083	2.55844	1.47195	1.30653	1.02354	4.73509	0.630054	0	0	6.87003	4.09384	1.37378	1.16984	0	2.11202	5.17689	2.52604	0	1.70376	2.50399
	Avin_11430	Avin_11430	0.667935	2.40685	0	2.81852	1.27922	1.47195	1.30653	0	5.32698	0.630054	0	3.32577	4.58002	10.2346	6.18199	1.16984	0	0.528006	7.76534	0	3.97363	2.83959	1.252
	Avin_11440	Avin_11440	1.66984	1.20343	1.19249	1.05694	0.639611	1.47195	3.26633	1.53532	1.77566	0	0	0.554294	1.145	4.09384	2.06066	4.09443	1.22703	2.11202	1.29422	0.631509	0	2.27167	1.252
	Avin_11450	Avin_11450	5.00951	14.4411	8.34741	9.16018	7.03572	4.41586	4.57286	3.07063	5.91887	6.30054	1.12597	6.09724	8.01503	8.18768	7.55576	5.26427	5.52162	4.75205	7.76534	3.78906	3.31135	10.2225	5.00798
	Avin_11460	Avin_11460	4.00761	4.41256	5.56494	3.17083	3.19806	2.9439	1.30653	2.04709	9.47019	1.89016	5.62983	3.88006	7.44253	5.45846	2.74755	1.16984	4.9081	0.528006	5.17689	0.631509	3.31135	2.83959	2.50399
	Avin_11470	Avin_11470	2.67174	6.41827	1.98748	3.52315	1.27922	1.47195	3.26633	2.04709	4.73509	2.52022	2.81491	2.77147	3.43501	3.41153	4.12133	2.33967	3.06756	3.16804	1.29422	2.52604	0	2.83959	3.75599
	Avin_11480	Avin_11480	1.66984	0	0.397496	0.352315	0	0	0	0	0	0	0	0.554294	1.145	2.04692	2.06066	0.584918	1.22703	1.58402	0	0	0	1.13584	0
	Avin_11490	Avin_11490	0.667935	0.802284	1.58998	1.05694	0	2.9439	0	0	0	1.26011	2.25193	1.10859	1.145	3.41153	0	1.16984	0	1.58402	1.29422	1.26302	0.662271	1.13584	0
	Avin_11500	Avin_11500	14.0266	11.232	12.7199	7.75092	3.19806	1.47195	1.30653	2.04709	1.77566	2.52022	2.81491	14.4117	16.6026	5.45846	4.80821	3.50951	6.13513	9.50411	7.11823	1.89453	2.64908	2.27167	2.50399
	Avin_11510	Avin_11510	20.038	11.6331	15.1048	11.6264	10.8734	11.0396	1.30653	4.60595	7.69453	3.15027	11.8226	14.4117	12.0225	8.18768	8.92954	4.09443	0.613513	8.9761	8.41245	3.78906	7.94725	7.38294	1.252
	Avin_11520	Avin_11520	4.00761	7.22055	5.56494	1.05694	1.91883	0	0	0.511772	1.77566	0.630054	2.25193	4.98865	4.00752	4.77615	4.12133	2.92459	6.13513	2.11202	1.94133	0	0	2.83959	0.625998
	Avin_11530	Avin_11530	4.00761	6.41827	5.56494	9.16018	1.91883	1.47195	1.30653	1.53532	0.591887	5.67048	6.19281	5.54294	10.305	6.14076	8.24265	4.09443	3.68108	8.44809	4.52978	6.31509	0.662271	2.27167	2.50399
	Avin_11540	Avin_11540	10.687	12.8365	7.94991	11.2741	8.95455	4.41586	13.7186	9.2119	11.2458	9.45081	12.3856	9.423	7.44253	5.45846	13.0509	11.6984	2.45405	15.8402	10.3538	11.3672	7.94725	4.54335	11.268
	Avin_11550	Avin_11550	19.3701	18.0514	19.0798	17.6157	14.7111	16.1915	20.2513	15.3532	27.2268	14.4912	28.1491	16.6288	10.8775	23.1984	19.9197	19.3023	4.9081	10.5601	20.0605	18.3138	13.9077	22.1488	20.6579
	Avin_11560	Avin_11560	1.33587	0.401142	1.19249	0	1.27922	0	0	0.511772	0	0.630054	1.12597	0	0	2.04692	0	0	1.22703	0.528006	1.29422	0.631509	0.662271	1.70376	1.252
	Avin_11570	Avin_11570	5.67745	5.21485	9.53989	4.22778	0	2.9439	2.61306	2.04709	0	2.52022	0	1.10859	5.72502	3.41153	1.37378	2.33967	4.29459	3.16804	1.29422	3.15755	0.662271	2.27167	0
	Avin_11580	Avin_11580	4.34158	2.80799	3.17996	2.4662	4.47728	1.47195	1.30653	2.04709	0	3.15027	1.12597	2.77147	3.43501	4.09384	2.74755	0.584918	3.06756	4.22405	0.647112	1.26302	1.98681	0.567919	3.12999
	Avin_11590	Avin_11590	4.34158	7.6217	5.96243	3.52315	3.19806	5.15183	1.9598	4.60595	6.51075	4.41038	1.12597	2.77147	2.86251	4.09384	0	1.16984	6.13513	2.64003	1.29422	2.52604	4.6359	7.38294	2.50399
	Avin_11600	Avin_11600	8.68315	11.6331	5.56494	5.63704	10.2338	5.88781	2.61306	4.09418	3.55132	2.52022	3.94088	8.86871	6.87003	9.5523	2.06066	5.26427	6.74864	3.16804	6.47112	1.89453	1.32454	0	3.12999
	Avin_11610	Avin_11610	4.00761	1.20343	1.58998	3.17083	3.19806	1.47195	1.9598	2.04709	2.36755	2.52022	2.81491	1.10859	2.29001	1.36461	1.37378	4.09443	2.45405	1.05601	1.29422	3.15755	5.96044	1.70376	1.87799
	Avin_11620	valS	89.5033	100.687	87.0515	89.1356	71.6364	86.1092	71.8593	67.5539	82.8641	100.809	92.3292	77.6012	81.2953	85.2884	95.4774	78.964	85.2783	82.8969	80.889	92.2004	92.7179	95.4103	93.2737
	Avin_11630	Avin_11630	4.00761	4.41256	4.37245	1.05694	3.83767	3.67988	3.9196	1.02354	3.55132	1.26011	3.3779	2.21718	2.29001	0	0.686888	0	6.13513	3.69604	2.58845	0	0	1.70376	1.252
	Avin_11640	Avin_11640	5.67745	2.40685	4.37245	4.22778	3.83767	0.735976	0.653266	1.02354	5.91887	0	2.25193	2.77147	0	0	2.06066	2.92459	0	3.16804	1.29422	0	0	1.70376	1.252
	Avin_11650	pepA	30.725	34.8993	33.3896	21.8435	12.1526	30.911	18.2915	13.3061	32.5538	27.0923	24.7712	21.6175	15.4576	19.7869	19.2329	12.2833	11.6567	17.9522	12.2951	16.4192	17.219	17.0376	15.0239
	Avin_11660	Avin_11660	16.6984	14.4411	17.4898	13.388	15.9903	12.5116	13.0653	19.9591	13.0215	17.0115	15.7635	15.5202	13.7401	13.6461	21.9804	21.0571	9.81621	16.8962	35.5911	51.7838	33.1135	47.7052	37.5599
	Avin_11670	lptF	19.0361	20.4582	14.3098	25.719	42.8539	39.0067	28.0904	38.8947	45.5753	49.1442	55.1723	18.846	14.3126	19.1046	18.546	39.1895	27.6081	25.8723	22.6489	46.1002	58.2798	71.5578	43.1938
	Avin_11680	lptG	27.7193	38.5096	26.6322	31.356	52.4481	55.9342	61.407	56.2949	85.8236	88.8376	83.3214	27.1604	27.4801	34.7977	39.8395	71.945	37.4243	51.2166	48.5334	74.5181	84.1084	57.9277	75.1197
	Avin_11690	Avin_11690	18.7022	22.8651	18.6823	15.5018	34.539	30.911	32.6633	19.9591	34.9213	20.7918	30.964	7.20583	10.305	11.5992	6.86888	23.3967	11.0432	15.3122	16.8249	24.6289	17.219	19.8772	21.2839
	Avin_11700	Avin_11700	1644.46	1359.07	1228.66	1504.03	1893.25	1738.37	1709.6	2198.57	1562.58	1880.08	1232.93	1763.21	1304.73	1420.56	1488.49	1349.99	2497	1353.81	1386.76	1830.75	1998.07	2430.69	1524.93
	Avin_11710	Avin_11710	0.333967	0.802284	0.397496	1.40926	1.27922	0.735976	0.653266	0.511772	0.591887	1.89016	1.12597	2.77147	1.145	0	0.686888	0	0.613513	0.528006	1.94133	1.89453	0	1.70376	2.50399
	Avin_11720	Avin_11720	0.333967	1.20343	1.98748	4.58009	1.91883	2.20793	2.61306	5.62949	2.36755	0	1.68895	4.43435	2.86251	1.36461	2.06066	1.75476	3.06756	2.11202	1.94133	1.26302	0	2.83959	0.625998
	Avin_11730	Avin_11730	71.803	59.7701	52.4694	99.0004	39.0163	43.4226	34.6231	42.9888	15.3891	22.6819	18.5784	73.7211	76.1428	40.2561	52.8904	12.8682	45.4	37.4884	16.8249	7.57811	13.9077	10.7905	12.52
	Avin_11740	Avin_11740	89.5033	89.8558	105.734	132.118	74.8345	60.35	56.8342	68.0657	23.6755	30.8726	24.7712	90.9043	129.386	74.3715	85.1741	52.0577	86.5053	60.1927	44.0036	29.0494	39.7363	22.7167	37.5599
	Avin_11760	mviN	26.0495	24.8708	21.4648	21.4912	23.026	26.4951	24.8241	34.2887	31.37	29.6125	22.5193	14.9659	12.0225	29.3392	14.4246	16.9626	20.2459	24.2883	21.3547	35.3645	21.8549	20.4451	23.1619
	Avin_11770	ribF	46.4215	42.9222	40.942	46.8579	61.4027	59.614	58.794	61.9244	68.067	64.8955	60.2391	17.1831	31.4876	26.61	33.6575	62.5863	39.8783	51.2166	61.4756	85.8853	66.8894	84.6199	83.8837
	Avin_11780	ileS	107.871	101.088	108.516	99.3527	172.695	171.482	107.136	184.75	215.447	201.617	227.445	89.2414	84.1578	105.758	88.6085	143.305	122.703	145.73	152.071	213.45	189.41	187.981	182.165
	Avin_11790	lspA	29.3891	25.6731	24.2472	25.0143	30.0617	22.0793	28.7437	33.7769	42.6158	33.3928	37.7198	22.7261	19.4651	25.2454	14.4246	32.7554	31.9027	31.1523	28.4729	39.1536	39.074	33.5072	42.5678
	Avin_11800	Avin_11800	13.3587	17.6502	20.2723	21.1389	25.5844	19.8713	30.0502	26.1004	29.0024	32.1327	29.8381	13.3031	13.7401	14.3284	26.7886	28.0761	21.473	21.1202	16.8249	25.2604	37.7494	36.3468	33.1779
	Avin_11810	ispH	33.0628	22.0628	27.8247	23.9574	26.8637	39.7427	43.1156	46.0595	48.5347	61.1152	45.6016	21.0632	21.7551	27.9746	25.4148	42.699	40.4919	39.6004	31.7085	47.9947	58.9421	36.3468	52.5838
	Avin_11820	fimT	7.68125	4.41256	7.55241	6.34166	7.67533	4.41586	4.57286	5.62949	8.8783	6.30054	11.2597	4.98865	4.58002	8.86999	5.4951	5.26427	7.97567	4.22405	4.52978	8.84113	10.5963	10.2225	6.25998
	Avin_11830	pilE	5.67745	12.0343	9.93739	4.93241	19.1883	5.15183	15.0251	10.2354	1.18377	3.15027	0	9.423	5.72502	8.18768	10.3033	8.77378	8.58918	5.28006	3.88267	3.15755	7.94725	1.13584	6.88598
	Avin_11840	pilV	6.01141	5.61599	3.17996	8.45555	5.11689	1.47195	5.22613	5.62949	2.95943	2.52022	1.12597	1.10859	0	1.36461	6.18199	2.33967	4.29459	2.11202	3.23556	2.52604	4.6359	5.67919	0
	Avin_11850	pilW	42.0799	37.3062	27.4272	37.6977	33.8994	27.2311	33.9698	34.2887	24.8592	23.312	22.5193	41.5721	45.2277	27.2923	35.0313	23.9817	34.9702	35.3764	21.3547	12.6302	27.1531	22.1488	11.894
	Avin_11860	Avin_11860	4.67554	2.80799	6.75742	4.58009	2.55844	2.9439	2.61306	6.65304	4.73509	3.15027	2.81491	3.32577	1.71751	6.82307	3.43444	2.92459	4.9081	5.28006	4.52978	3.15755	2.64908	1.70376	0
	Avin_11870	pilY1	39.7421	44.5268	34.5821	52.8472	28.7825	37.5348	36.5829	38.3829	26.043	32.1327	30.4011	28.8233	41.2202	33.433	32.9706	33.9253	24.5405	32.7364	11.648	17.0508	28.4777	25.5563	33.1779
	Avin_11880	thiO	40.744	52.1485	65.1893	44.0393	57.565	57.4061	59.4472	32.2416	75.7615	75.6065	101.9	36.5834	60.1127	55.9492	48.0821	65.5109	43.5594	58.0806	42.7094	41.0481	40.3985	52.8164	63.2258
	Avin_11890	pilR	10.353	8.02284	6.75742	6.69398	3.19806	5.15183	1.9598	7.67658	10.0621	15.1213	10.1337	8.86871	5.15252	4.77615	4.12133	3.50951	5.52162	4.22405	5.17689	11.9987	3.97363	8.51878	8.76397
	Avin_11900	Avin_11900	1.33587	1.20343	1.58998	1.40926	1.91883	0	0.653266	1.02354	0.591887	3.15027	1.68895	0	1.145	0	0	1.16984	1.84054	0.528006	0.647112	0.631509	1.32454	1.13584	2.50399
	Avin_11910	Avin_11910	2.33777	2.40685	3.97496	2.81852	2.55844	7.35976	3.9196	1.53532	2.36755	4.41038	3.94088	1.10859	0.572502	1.36461	1.37378	2.33967	1.22703	1.05601	0.647112	0.631509	3.31135	1.70376	2.50399
	Avin_11920	Avin_11920	61.784	60.5724	61.6118	57.4273	78.0325	78.0134	88.1909	83.4188	118.969	111.52	121.604	54.3208	67.5553	41.6207	71.4363	78.3791	68.0999	75.5048	75.7121	63.7824	85.433	73.8294	93.2737
	Avin_11930	comL	26.3834	35.3005	34.9796	23.2528	28.7825	25.0232	30.7035	38.8947	31.37	25.8322	34.9049	27.7147	25.7626	21.1515	32.2837	31.0007	22.7	25.3443	36.8854	41.0481	33.7758	30.0997	34.4299
	Avin_11940	rluD	39.4081	34.4982	32.5946	46.1532	79.3118	58.8781	72.5126	66.5304	62.1481	64.8955	76.0027	36.0291	36.0676	29.3392	44.6477	52.6427	55.2162	49.1045	57.5929	107.988	78.8102	89.1632	82.0057
	Avin_11950	Avin_11950	16.0304	10.0285	22.2597	13.7403	19.1883	19.8713	24.1709	21.4944	20.1241	23.942	21.3933	12.1945	15.4576	8.18768	19.2329	25.7364	15.3378	11.6161	14.2365	20.2083	21.1927	30.0997	16.9019
	Avin_11960	clpB	534.348	503.032	564.046	735.985	259.042	255.384	221.457	289.151	59.1887	64.8955	69.2469	329.805	395.599	322.731	368.859	175.476	205.527	224.402	174.073	44.8372	75.4989	68.7182	62.5998
	Avin_11970	Avin_11970	29.7231	26.8765	29.0172	28.1852	12.1526	23.5512	16.9849	22.518	36.1051	27.7224	27.5862	25.4975	34.3501	21.8338	17.1722	21.0571	26.3811	27.9843	24.5902	27.1549	21.1927	27.828	28.7959
	Avin_11980	hypothetical protein	0.667935	0	1.19249	0	1.91883	0.735976	0	0	0	1.26011	0	1.10859	1.145	0.682307	0.686888	0.584918	0	0.528006	1.29422	0	0	0.567919	1.252
	Avin_11990	conserved hypothetical protein	0.333967	0.802284	2.38497	1.05694	0	0.735976	0.653266	3.07063	0.591887	0	2.25193	0	0.572502	1.36461	0.686888	0.584918	0	0.528006	0	1.26302	1.32454	0.567919	1.252
	Avin_12000	ndh	30.0571	48.5382	54.4569	54.2565	30.7013	39.7427	33.9698	38.3829	150.339	165.074	120.478	37.1377	31.4876	51.173	50.1428	31.5856	29.4486	61.7767	75.7121	43.5741	47.6835	72.1257	59.4698
	Avin_12010	Avin_12010	3.00571	2.40685	3.97496	4.22778	4.47728	5.15183	5.8794	4.09418	34.3294	18.2716	24.7712	4.43435	4.00752	6.14076	6.86888	4.09443	1.22703	5.28006	5.17689	5.68358	2.64908	5.11127	3.12999
	Avin_12020	Avin_12020	26.7174	18.0514	17.0923	18.6727	20.4676	13.9835	26.1306	18.9356	6.51075	10.7109	7.88176	7.20583	5.15252	8.86999	12.364	10.5285	17.1784	14.2562	11.648	7.57811	16.5568	14.7659	18.1539
	Avin_12030	Avin_12030	17.0323	11.6331	15.1048	17.2634	20.4676	22.0793	18.2915	12.7943	5.91887	10.0809	7.88176	6.09724	6.87003	4.77615	5.4951	7.60394	11.6567	16.3682	11.0009	10.7357	13.2454	15.9017	12.52
	Avin_12040	Avin_12040	13.0247	17.2491	9.93739	18.3204	17.9091	27.2311	21.5578	20.4709	9.47019	10.7109	7.88176	9.423	9.73254	4.09384	8.24265	13.4531	7.36215	12.1441	14.2365	11.3672	15.2322	10.2225	10.016
	Avin_12060	coaE	16.6984	20.0571	11.1299	14.4449	12.7922	16.9274	19.598	12.7943	18.9404	15.1213	15.7635	16.6288	8.58753	15.0108	13.7378	12.8682	14.1108	22.1762	11.0009	15.7877	13.2454	19.3092	13.772
	Avin_12070	pilD	7.68125	8.02284	3.17996	1.05694	2.55844	0.735976	0.653266	4.09418	5.32698	1.26011	5.06684	2.21718	6.29752	3.41153	4.12133	2.92459	2.45405	1.05601	2.58845	10.1041	2.64908	1.70376	1.87799
	Avin_12080	pilC	17.3663	16.848	16.2973	14.0926	7.67533	15.4555	9.79899	14.3296	4.73509	7.56065	7.88176	10.5316	6.87003	12.9638	8.92954	5.26427	9.20269	9.50411	8.41245	1.26302	5.96044	2.83959	7.51197
	Avin_12090	pilB	15.0285	15.2434	17.0923	10.5694	14.7111	13.2476	10.4523	13.3061	10.654	6.30054	13.5116	14.9659	13.7401	13.6461	16.4853	9.94361	20.8594	14.7842	9.70667	8.84113	11.9209	14.7659	8.76397
	Avin_12104	pilA	12.6908	14.04	9.1424	4.93241	5.7565	8.83171	10.4523	11.259	10.0621	11.341	7.31877	2.77147	9.16004	7.50538	8.24265	7.60394	6.13513	6.33607	8.41245	8.84113	4.6359	10.7905	4.38198
	Avin_12107	Avin_12107	7.34728	8.02284	4.37245	5.98935	8.31494	5.88781	6.53266	9.2119	11.2458	3.78032	6.19281	9.423	6.87003	5.45846	4.80821	5.26427	4.29459	5.80806	4.52978	6.31509	5.96044	9.0867	6.25998
	Avin_12110	nadC	6.34538	13.6388	13.1174	10.9218	11.513	10.3037	1.9598	8.70012	3.55132	3.15027	5.06684	3.88006	9.16004	11.5992	6.18199	5.26427	9.20269	4.22405	5.824	4.42057	6.62271	5.67919	4.38198
	Avin_12120	ampD	9.68505	7.22055	5.96243	7.75092	10.2338	4.41586	3.26633	12.2825	23.6755	10.0809	7.31877	5.54294	4.00752	8.18768	6.86888	9.94361	7.36215	6.86408	7.11823	7.57811	6.62271	10.2225	7.51197
	Avin_12130	ampE	9.01712	16.0457	11.1299	18.6727	7.67533	16.1915	20.9045	14.8414	15.9809	32.7628	23.6453	7.76012	13.7401	12.9638	10.3033	21.642	8.58918	15.8402	12.9422	8.20962	10.5963	12.4942	16.9019
	Avin_12140	Avin_12140	6.34538	4.41256	8.34741	5.28472	8.95455	14.7195	5.22613	6.65304	5.91887	5.67048	5.62983	9.423	11.45	6.14076	8.24265	9.94361	14.1108	10.5601	9.70667	5.68358	10.5963	6.81502	5.00798
	Avin_12150	Avin_12150	3.00571	2.40685	1.58998	2.81852	0	4.41586	1.30653	1.02354	2.95943	6.93059	3.94088	1.66288	1.145	1.36461	0	0	6.13513	4.22405	5.17689	1.26302	3.97363	5.67919	2.50399
	Avin_12160	Avin_12160	0.667935	0	0	0	0	0	0	0	0.591887	0	0.562983	0	0	0	0	0.584918	0	0.528006	0	0	0	0.567919	0
	Avin_12170	Avin_12170	15.0285	12.8365	13.1174	4.58009	12.1526	16.1915	5.8794	9.2119	7.10264	5.04043	2.81491	10.5316	10.305	4.77615	6.86888	12.2833	6.74864	7.39208	11.648	5.68358	6.62271	15.9017	16.2759
	Avin_12180	fruR	53.1008	44.1256	55.6494	54.6088	31.9806	27.2311	37.2362	39.4064	30.1862	41.5835	28.7121	40.4635	58.9677	39.5738	42.587	39.1895	42.3324	39.6004	35.5911	30.944	23.1795	36.9147	24.4139
	Avin_12190	fruB	190.361	176.502	172.116	230.414	122.166	130.268	112.362	119.755	207.16	173.895	210.556	259.41	353.234	242.901	236.976	215.25	215.343	247.107	199.31	259.55	235.768	258.403	232.245
	Avin_12200	fruK	49.7611	46.9336	48.8919	59.5412	31.9806	36.7988	26.1306	34.2887	44.3915	42.2136	61.3651	55.4294	80.1503	67.5484	53.5772	60.8315	52.7621	61.2487	55.0045	80.2017	63.578	80.0765	79.5017
	Avin_12210	fruA	49.0932	58.1656	63.5993	58.1319	49.2501	59.614	29.397	40.43	84.0479	76.8666	85.5734	64.8524	95.0354	75.0538	65.9412	89.4925	69.9405	87.121	63.4169	111.146	82.7839	76.669	75.7457
	Avin_12220	Avin_12220	7.01331	9.22626	8.7449	7.04629	8.95455	7.35976	12.4121	3.5824	13.0215	14.4912	14.0746	9.9773	14.8851	8.86999	8.24265	15.2079	8.58918	9.50411	10.3538	14.5247	15.8945	9.0867	13.772
	Avin_12230	Avin_12230	2.67174	5.21485	5.16744	5.28472	4.47728	2.20793	3.9196	3.5824	2.36755	0.630054	5.62983	11.0859	4.58002	4.77615	6.18199	5.26427	3.68108	1.58402	5.17689	2.52604	2.64908	3.40751	1.252
	Avin_12240	Avin_12240	18.3682	17.2491	17.8873	19.7296	15.3507	13.2476	15.0251	18.4238	8.8783	9.45081	15.2005	26.0518	30.9151	21.8338	23.3542	18.1325	22.0865	23.2323	18.1191	11.3672	19.8681	11.9263	14.3979
	Avin_12250	prfC	29.7231	32.8936	27.4272	36.993	46.052	48.5744	53.5678	41.4535	62.74	34.653	33.216	16.0745	15.4576	32.7507	29.5362	22.8118	26.3811	30.0963	34.2969	32.8385	27.8154	29.5318	43.1938
	Avin_12260	Avin_12260	0	1.20343	0.794991	0	0.639611	0	0	0	0	0	0.562983	0	0	0	0.686888	0	0	0	0.647112	0	0.662271	0	0.625998
	Avin_12270	Avin_12270	3.67364	4.01142	3.17996	5.63704	5.11689	1.47195	1.30653	4.60595	1.18377	5.04043	4.50386	4.43435	8.01503	3.41153	8.24265	2.92459	1.84054	2.11202	2.58845	1.26302	3.97363	6.81502	5.00798
	Avin_12280	Avin_12280	29.3891	28.8822	31.7996	41.2208	33.2598	26.4951	27.4372	31.7299	31.37	26.4623	23.6453	39.9092	54.3877	27.2923	32.9706	36.8499	36.8108	30.6243	34.2969	38.5221	31.789	32.9393	36.9339
	Avin_12290	Avin_12290	6.01141	4.01142	6.35993	5.63704	3.19806	7.35976	3.26633	3.5824	3.55132	2.52022	1.68895	3.32577	4.58002	1.36461	2.06066	2.92459	1.22703	2.64003	3.23556	2.52604	2.64908	2.83959	1.252
	Avin_12300	Avin_12300	3.67364	3.20914	4.37245	2.4662	1.91883	2.20793	2.61306	1.53532	1.18377	0	1.68895	2.77147	3.43501	2.04692	2.74755	2.92459	1.22703	2.64003	0	0	1.32454	1.70376	1.87799
	Avin_12320	speC	84.1598	94.2684	104.541	100.057	143.912	114.812	142.412	160.696	131.399	128.531	131.738	49.3322	49.2352	75.7361	75.5576	72.5299	79.1432	98.7371	91.8898	92.8319	87.4198	83.484	81.3797
	Avin_12330	Avin_12330	31.059	26.8765	23.8497	27.8329	18.5487	10.3037	25.4774	25.5886	18.3485	16.3814	18.0154	33.812	29.7701	26.61	17.1722	17.5476	22.7	22.7043	22.0018	18.9453	19.2059	23.2847	12.52
	Avin_12340	Avin_12340	27.0514	33.2948	27.4272	37.6977	29.4221	34.5909	27.4372	37.8711	32.5538	31.5027	34.9049	43.7892	40.0752	34.1153	32.9706	48.5482	37.4243	40.1284	34.2969	46.7317	45.0344	48.2731	41.3159
	Avin_12350	lldD	12.0228	19.656	11.1299	13.7403	8.95455	11.7756	7.83919	11.259	10.0621	14.4912	9.00772	10.5316	6.29752	9.5523	8.92954	16.9626	4.29459	7.39208	5.824	6.9466	17.219	21.013	15.0239
	Avin_12360	Avin_12360	0	0	1.19249	0.352315	0	0.735976	0.653266	1.02354	0.591887	0.630054	0	0	1.145	0.682307	0	0	0	0	0.647112	0.631509	0.662271	0	0
	Avin_12370	Avin_12370	4.00761	0	1.19249	4.22778	3.19806	2.20793	2.61306	1.02354	1.77566	0.630054	3.3779	2.21718	3.43501	1.36461	1.37378	2.92459	0	2.11202	2.58845	5.05207	0	3.40751	1.252
	Avin_12380	Avin_12380	6.34538	1.20343	6.35993	3.87546	5.7565	4.41586	7.18593	9.2119	8.28641	6.30054	8.44474	4.98865	10.305	6.82307	6.86888	5.26427	4.29459	7.92009	5.824	10.1041	11.9209	9.65462	9.38997
	Avin_12390	Avin_12390	0	0.802284	0	2.11389	0	3.67988	0.653266	1.53532	1.77566	0.630054	0	1.10859	0	0	0	0	0	1.05601	0	0	0.662271	1.70376	0
	Avin_12400	Avin_12400	0	0.401142	1.19249	0	0	1.47195	1.30653	0.511772	0	0.630054	1.12597	1.10859	0.572502	0	0	0	1.22703	0	2.58845	2.52604	0	0	1.87799
	Avin_12410	Avin_12410	3.67364	2.00571	1.19249	2.81852	0.639611	0.735976	0.653266	0	0	1.89016	2.81491	3.88006	0.572502	2.04692	2.06066	1.75476	1.84054	0.528006	1.94133	0	5.29817	1.13584	0
	Avin_12420	Avin_12420	4.00761	1.60457	5.56494	1.40926	0.639611	1.47195	7.18593	1.02354	1.77566	6.30054	8.44474	6.65153	3.43501	0.682307	2.74755	1.16984	1.84054	1.58402	3.88267	2.52604	0.662271	3.40751	1.87799
	Avin_12430	Avin_12430	40.0761	34.8993	31.4021	59.8935	21.7468	39.0067	44.4221	40.43	60.9643	52.9245	60.2391	116.956	83.0128	53.2199	63.1937	28.0761	51.5351	62.8327	53.0632	58.0989	41.7231	41.4581	48.2018
	Avin_12440	Avin_12440	9.01712	9.22626	11.5274	8.80787	4.47728	8.83171	14.3719	9.2119	20.716	15.7513	19.7044	7.76012	6.87003	8.18768	6.18199	13.4531	1.22703	12.6721	8.41245	22.1028	18.5436	18.1734	20.6579
	Avin_12450	Avin_12450	4.00761	11.232	3.17996	0.704629	3.83767	6.62378	1.30653	3.07063	5.91887	5.67048	7.31877	3.32577	3.43501	7.50538	9.61643	3.50951	1.22703	6.86408	6.47112	8.84113	6.62271	3.97543	3.12999
	Avin_12460	Avin_12460	3.00571	2.40685	4.37245	4.22778	3.19806	2.20793	1.30653	1.53532	4.14321	4.41038	5.06684	1.10859	5.72502	5.45846	4.80821	1.75476	1.22703	3.16804	6.47112	2.52604	2.64908	4.54335	3.75599
	Avin_12470	Avin_12470	10.019	5.21485	5.96243	3.87546	2.55844	7.35976	8.49246	6.65304	2.95943	10.0809	9.57071	2.21718	2.86251	4.77615	9.61643	7.60394	3.06756	1.58402	5.17689	5.68358	7.28498	8.51878	13.146
	Avin_12480	Avin_12480	8.68315	8.42398	6.75742	3.87546	3.19806	6.62378	4.57286	2.55886	10.654	2.52022	3.94088	5.54294	4.00752	6.14076	4.12133	4.09443	1.84054	4.75205	7.11823	9.47264	3.97363	7.38294	1.87799
	Avin_12490	Avin_12490	1.0019	4.8137	2.78247	2.11389	2.55844	0.735976	1.30653	2.55886	3.55132	1.26011	1.12597	3.32577	4.58002	0	1.37378	2.92459	2.45405	3.16804	2.58845	8.84113	5.29817	2.83959	3.12999
	Avin_12500	Avin_12500	2.0038	3.61028	1.19249	2.81852	0	1.47195	1.30653	1.02354	2.36755	0.630054	0	3.32577	0	2.72923	0	1.16984	0	0.528006	0	4.42057	1.32454	3.97543	0.625998
	Avin_12510	Avin_12510	2.33777	1.60457	3.17996	2.81852	2.55844	2.20793	0	1.02354	1.77566	1.26011	1.12597	5.54294	1.145	1.36461	2.74755	1.75476	1.22703	5.28006	3.88267	3.15755	0.662271	5.11127	0
	Avin_12520	Avin_12520	7.01331	6.41827	2.78247	1.40926	0.639611	0	2.61306	2.04709	0.591887	0.630054	0	4.98865	6.29752	2.04692	2.74755	2.33967	1.22703	4.22405	1.29422	0.631509	4.6359	1.70376	3.12999
	Avin_12530	Avin_12530	4.67554	5.21485	1.58998	0.704629	0	4.41586	0.653266	0	5.32698	1.89016	2.81491	4.98865	0.572502	2.72923	2.74755	0	0	1.58402	1.29422	2.52604	1.98681	2.27167	0.625998
	Avin_12540	Avin_12540	1.0019	1.60457	2.38497	0.352315	1.27922	1.47195	0	1.02354	1.18377	3.15027	0	0.554294	1.145	0	0	0	0	0	1.29422	0	0	2.27167	0.625998
	Avin_12550	Avin_12550	29.3891	46.9336	33.3896	39.8116	41.5747	39.0067	36.5829	37.8711	17.1647	23.312	20.8304	22.7261	21.1826	28.6569	38.4657	40.9443	30.0621	31.6804	40.1209	43.5741	44.3722	57.9277	43.1938
	Avin_12560	Avin_12560	51.431	45.329	46.507	48.9717	44.7728	44.1586	52.9146	55.2714	31.37	22.6819	39.4088	48.7779	55.5327	35.48	37.0919	46.7935	28.8351	48.0485	36.2383	34.733	52.9817	35.211	50.0798
	Avin_12570	Avin_12570	6.01141	5.21485	4.76995	8.10324	11.513	9.56769	7.83919	10.2354	5.91887	6.30054	3.3779	3.32577	1.71751	5.45846	2.06066	2.92459	6.74864	3.69604	3.23556	3.78906	7.94725	5.67919	8.13797
	Avin_12580	Avin_12580	3.33967	4.01142	8.34741	3.87546	3.19806	5.15183	7.18593	4.60595	5.32698	4.41038	3.3779	3.88006	2.86251	6.14076	2.74755	5.84918	3.68108	5.28006	0.647112	3.78906	3.31135	2.83959	8.76397
	Avin_12590	Avin_12590	9.01712	12.8365	10.3349	8.10324	5.11689	8.09573	7.18593	10.2354	8.28641	8.1907	5.62983	7.20583	4.00752	13.6461	5.4951	5.84918	7.36215	6.33607	7.11823	9.47264	4.6359	11.9263	6.25998
	Avin_12600	Avin_12600	6.34538	4.01142	9.53989	4.58009	3.83767	4.41586	4.57286	8.18835	4.73509	8.1907	5.62983	4.43435	2.86251	2.04692	4.80821	2.33967	7.97567	3.16804	7.76534	5.68358	4.6359	6.81502	5.63398
	Avin_12610	gatB	31.7269	36.5039	42.9295	32.413	36.4578	27.2311	26.7839	44.0124	42.6158	42.8437	54.0463	27.7147	14.8851	38.2092	24.0411	36.8499	23.3135	32.2084	30.4142	34.733	29.8022	34.0751	28.7959
	Avin_12630	gatA	22.7098	16.0457	35.7746	11.2741	15.9903	15.4555	7.18593	24.5651	19.5323	28.3524	24.7712	7.76012	17.1751	22.5161	13.7378	22.8118	9.81621	21.1202	17.472	17.6823	13.9077	26.1243	17.5279
	Avin_12640	gatC	6.01141	3.61028	3.97496	3.52315	3.19806	4.41586	1.30653	4.60595	3.55132	0.630054	1.68895	1.66288	1.71751	4.09384	4.12133	3.50951	3.68108	4.22405	1.94133	0.631509	5.96044	1.13584	2.50399
	Avin_12650	mreB	108.205	131.976	116.864	118.378	177.172	150.139	186.181	170.932	171.055	194.687	203.8	67.0696	83.0128	85.9707	85.861	155.588	107.978	124.081	126.187	185.664	164.905	180.598	169.019
	Avin_12660	mreC	42.0799	46.5325	40.942	39.8116	58.2046	68.4458	57.4874	70.1128	71.6183	72.4562	61.3651	20.5089	17.1751	20.4692	32.9706	46.7935	33.7432	37.4884	41.4151	66.3085	58.2798	59.0635	68.2338
	Avin_12670	mreD	7.01331	9.62741	12.7199	3.52315	3.19806	15.4555	12.4121	19.9591	19.5323	11.971	8.44474	6.65153	4.00752	4.09384	7.55576	13.4531	6.13513	7.39208	12.2951	13.8932	12.5831	9.0867	11.894
	Avin_12680	maf	10.687	12.4354	7.15492	7.04629	8.95455	13.2476	7.83919	10.7472	12.4296	15.1213	6.19281	4.98865	8.58753	6.14076	6.18199	6.4341	10.4297	5.80806	11.648	8.84113	10.5963	10.2225	10.016
	Avin_12690	Avin_12690	25.3815	30.8879	26.6322	31.0037	53.0877	53.7262	48.995	42.4771	39.6564	41.5835	44.4756	21.6175	20.6101	24.5631	23.3542	26.3213	19.0189	39.6004	43.3565	32.207	37.0872	36.9147	29.4219
	Avin_12700	Avin_12700	97.1845	101.489	110.106	121.549	117.688	128.06	126.734	124.361	96.4775	87.5775	91.2032	64.2981	75.5703	56.6315	50.1428	106.455	83.4378	77.6169	110.656	92.2004	102.652	113.584	110.802
	Avin_12710	Avin_12710	46.7554	32.8936	45.712	54.9611	37.0974	27.9671	32.6633	44.0124	33.1457	37.8032	46.7276	68.7325	69.8453	49.8084	65.9412	40.9443	50.3081	44.3525	56.9458	17.0508	36.4249	23.8526	40.6899
	Avin_12720	tldD	107.204	115.128	118.454	167.349	113.211	83.1653	101.256	90.5836	104.764	117.82	142.998	140.791	154.003	135.097	114.023	111.135	104.297	106.657	103.538	76.4126	75.4989	68.7182	86.3877
	Avin_12730	Avin_12730	15.0285	19.656	17.0923	19.3773	11.513	17.6634	23.5176	16.8885	31.37	21.4218	18.0154	26.0518	16.0301	13.6461	11.6771	15.7928	12.2703	14.7842	16.1778	9.47264	11.9209	11.9263	8.13797
	Avin_12740	tldE	82.156	86.6467	87.449	108.161	87.6267	66.9738	77.0854	80.3482	90.5587	73.7163	81.0695	52.1037	70.9903	65.5015	59.0723	56.1522	58.8972	62.3047	60.1814	44.8372	50.9949	55.656	51.3318
	Avin_12750	ptsO	14.0266	16.848	13.1174	20.7866	8.31494	9.56769	12.4121	16.3767	8.28641	10.7109	10.1337	22.1718	19.4651	11.5992	14.4246	8.18886	9.20269	9.50411	11.648	10.7357	10.5963	8.51878	17.5279
	Avin_12760	Avin_12760	15.3625	23.6674	19.4773	22.1958	7.67533	13.2476	17.6382	16.8885	14.2053	15.1213	20.8304	26.0518	14.3126	16.3754	9.61643	12.8682	17.1784	12.6721	16.1778	11.3672	17.219	12.4942	11.894
	Avin_12770	ptsN	36.0685	37.7073	23.4522	21.8435	29.4221	19.8713	18.2915	24.0533	22.4917	25.8322	20.8304	25.4975	20.0376	25.2454	19.2329	11.6984	22.0865	19.0082	17.472	12.6302	16.5568	17.6055	16.9019
	Avin_12780	Avin_12780	135.257	152.835	141.111	115.559	100.419	76.5415	79.6985	116.684	85.8236	84.4272	76.5656	246.661	192.933	216.974	206.066	110.55	168.103	165.794	157.895	70.729	92.7179	92.0028	85.1357
	Avin_12790	rpoN	114.885	92.6638	94.2064	108.865	122.166	82.4293	107.136	114.125	130.215	137.352	105.841	101.99	92.1729	95.523	109.215	84.2283	125.157	92.929	97.7139	85.8853	102.652	99.9537	99.5336
	Avin_12800	lptB	36.0685	40.9165	36.1721	34.1745	33.2598	33.1189	28.7437	24.5651	22.4917	28.3524	19.7044	56.538	48.6627	49.1261	51.5166	37.4348	32.5162	41.1845	67.2996	34.1015	35.7626	26.6922	31.2999
	Avin_12810	lptA	19.0361	35.3005	29.8122	23.2528	21.7468	13.2476	11.1055	35.824	15.9809	17.0115	12.9486	14.9659	9.16004	13.6461	13.0509	9.94361	16.5648	16.8962	19.4133	18.3138	26.4908	15.3338	12.52
	Avin_12820	Avin_12820	26.0495	31.2891	27.4272	26.7759	36.4578	20.6073	15.0251	33.2652	13.0215	17.0115	15.7635	41.5721	45.2277	24.5631	24.728	19.3023	49.081	25.3443	15.5307	15.1562	30.4645	25.5563	20.6579
	Avin_12830	Avin_12830	25.0476	26.8765	21.4648	19.7296	27.5033	21.3433	28.0904	19.9591	23.6755	21.4218	16.8895	12.7488	25.7626	18.4223	23.3542	14.623	18.4054	21.1202	25.2374	28.4179	21.1927	17.0376	29.4219
	Avin_12840	kpsF	29.3891	34.8993	29.8122	27.1282	37.0974	31.647	29.397	34.8005	34.9213	27.0923	26.4602	33.812	25.7626	20.4692	23.3542	29.2459	24.5405	30.0963	34.944	36.6275	39.7363	40.3222	33.1779
	Avin_12850	Avin_12850	114.885	108.308	86.654	94.4203	223.224	203.865	190.1	185.261	279.962	311.877	298.381	100.882	99.6154	101.664	96.8512	166.117	169.33	161.042	180.544	200.82	238.418	202.179	252.277
	Avin_12860	Avin_12860	76.8125	81.833	84.269	128.947	154.786	139.099	163.97	153.02	204.201	215.478	212.244	85.9156	72.7078	91.4291	105.094	131.607	126.997	120.385	124.893	153.457	147.686	149.931	157.125
	Avin_12870	Avin_12870	102.194	101.89	90.629	118.73	144.552	141.307	159.397	144.831	150.339	177.045	171.147	118.619	114.5	113.945	130.509	137.456	168.716	126.193	122.304	159.772	178.151	156.178	164.637
	Avin_12880	Avin_12880	127.91	123.552	117.659	141.983	187.406	168.538	181.608	175.538	188.22	205.398	197.607	139.682	133.393	134.414	136.004	151.494	205.527	152.594	155.954	167.981	190.734	194.796	182.165
	Avin_12890	Avin_12890	40.744	37.3062	33.3896	31.7083	47.3312	39.7427	37.8894	41.4535	63.9238	59.8551	50.6684	31.5948	29.7701	47.0792	31.5968	39.1895	56.4432	39.0724	42.7094	58.0989	53.6439	46.0014	67.6078
	Avin_12900	Avin_12900	30.391	25.2719	27.0297	31.7083	47.3312	55.9342	55.5276	69.0892	68.067	60.4852	70.3728	31.5948	14.3126	36.1623	28.8493	43.8689	46.0135	36.9604	35.5911	65.677	45.6967	57.9277	78.2497
	Avin_12910	murA	103.196	107.105	104.144	107.104	156.705	156.763	167.236	200.103	275.227	251.391	259.535	75.9383	68.1278	100.981	103.72	180.155	134.359	151.01	124.893	212.819	198.681	190.253	253.529
	Avin_12920	hisG	20.038	30.8879	27.8247	23.9574	38.3767	34.5909	34.6231	48.6183	62.74	74.3463	65.869	18.2917	10.305	27.9746	10.3033	30.4158	39.8783	30.0963	29.7671	31.5755	27.8154	25.5563	21.9099
	Avin_12930	hisD	66.7935	69.3976	76.7166	75.043	96.5813	101.565	79.0452	105.937	118.377	119.08	131.738	45.4521	51.5252	52.5376	63.1937	86.5679	69.9405	70.7528	76.3592	91.5689	91.3934	99.9537	113.306
	Avin_12940	hisC	46.0875	53.753	53.6619	54.9611	78.6722	66.2378	76.4322	76.254	77.5372	78.7567	101.9	31.0405	40.0752	48.4438	47.3953	56.7371	60.7378	63.3607	45.2978	63.1509	59.6044	57.9277	53.8358
	Avin_12950	algW	29.0552	28.0799	31.4021	38.05	39.0163	49.3104	55.5276	50.6654	36.1051	57.3349	52.3574	21.0632	22.9001	25.2454	18.546	41.5292	36.8108	27.9843	42.7094	43.5741	50.9949	49.9768	58.8438
	Avin_12960	Avin_12960	15.3625	20.4582	16.2973	23.2528	29.4221	30.911	33.9698	28.1475	21.8998	22.6819	33.779	25.4975	15.4576	22.5161	21.9804	20.4721	31.9027	30.0963	21.3547	15.7877	33.7758	26.6922	23.1619
	Avin_12970	cysD	81.1541	91.8615	93.0139	82.4416	102.977	73.5976	88.8442	93.6543	94.11	87.5775	56.2983	58.7552	45.2277	62.0899	61.133	57.9069	62.5783	64.9447	86.713	94.7264	107.288	80.0765	80.1277
	Avin_12980	cysN	150.953	146.417	158.998	153.257	161.182	187.674	178.342	181.167	223.733	188.386	206.052	96.4472	69.2728	115.31	116.771	129.852	109.819	138.338	133.952	196.399	203.979	170.376	191.555
	Avin_12990	Avin_12990	21.7079	32.8936	19.0798	16.9111	26.8637	27.2311	32.01	21.4944	24.8592	30.2426	34.3419	11.6402	16.6026	20.4692	10.9902	20.4721	26.3811	25.8723	27.1787	26.5234	29.1399	30.6676	38.1859
	Avin_13000	Avin_13000	57.4424	74.6124	54.8544	70.1106	79.3118	47.8384	84.9246	54.2478	27.8187	42.8437	43.3497	106.979	86.4478	60.043	81.0527	95.3417	104.297	88.705	57.5929	78.3072	98.6784	99.9537	95.7777
	Avin_13010	trpS	56.7745	77.8215	88.244	77.8615	111.932	95.6769	106.482	87.513	213.079	216.738	227.445	54.8751	57.8227	62.7722	61.8199	95.3417	71.781	81.3129	85.4187	86.5168	92.7179	99.3858	97.6556
	Avin_13020	Avin_13020	79.1503	93.4661	93.4114	83.1463	94.0228	104.509	109.095	108.496	249.776	217.999	243.209	117.51	82.4403	77.1007	92.7298	78.3791	122.089	92.401	107.421	80.8332	109.275	95.4103	109.55
	Avin_13030	nfi	25.3815	29.6845	28.2222	38.05	37.0974	44.8945	41.809	34.8005	86.4155	67.4158	85.5734	29.3776	27.4801	25.9277	27.4755	35.0951	23.3135	22.1762	34.2969	25.2604	27.8154	23.8526	35.6819
	Avin_13040	rplM	305.246	283.607	255.987	262.474	701.014	652.811	704.221	580.349	697.242	841.752	660.379	191.786	195.796	223.114	267.199	568.541	580.383	402.34	482.745	759.706	1034.47	975.684	913.957
	Avin_13050	rpsI	346.658	305.67	267.912	312.855	784.163	663.85	659.146	622.315	635.094	807.729	592.258	359.183	313.159	330.237	376.414	565.616	630.078	441.941	540.985	837.381	1018.57	967.733	925.851
	Avin_13060	petA	63.4538	81.4318	70.7542	67.2921	90.1852	90.525	106.482	90.5836	25.4511	32.1327	19.7044	37.1377	29.7701	42.9853	43.2739	49.1332	53.3756	53.8566	62.7698	58.0989	41.0608	39.1864	39.4379
	Avin_13070	petB	198.711	261.545	226.572	220.549	314.049	267.895	314.221	337.769	95.2938	101.439	76.0027	153.54	124.233	152.154	164.853	144.475	204.3	201.17	177.309	135.775	135.103	104.497	119.566
	Avin_13080	petC	151.621	147.219	145.881	105.694	224.503	184.73	193.367	201.126	88.1911	109.629	67.5579	143.008	99.6154	122.815	146.994	119.323	166.262	136.226	132.658	162.929	139.739	143.683	135.216
	Avin_13090	sspA	18.0342	27.6788	15.1048	21.1389	44.1332	35.3268	56.8342	44.0124	31.9619	28.3524	28.7121	19.9546	18.3201	24.5631	22.6673	30.4158	41.7189	32.7364	32.3556	36.6275	35.7626	31.8034	37.5599
	Avin_13100	sspB	40.0761	34.4982	34.5821	33.8222	65.8799	44.8945	63.3668	82.3953	30.1862	37.1732	35.4679	46.0064	38.3577	27.2923	52.8904	44.4538	79.7567	45.9365	27.1787	53.0468	54.9685	55.0881	52.5838
	Avin_13110	Avin_13110	28.3872	27.6788	32.1971	28.5375	33.2598	35.3268	37.2362	39.4064	25.4511	29.6125	29.2751	14.9659	24.6176	23.1984	24.0411	23.3967	33.7432	24.8163	25.2374	22.7343	30.4645	33.5072	35.6819
	Avin_13120	gmhA	21.0399	18.0514	27.4272	18.3204	24.9448	12.5116	17.6382	27.1239	18.3485	14.4912	12.9486	21.0632	12.0225	6.82307	23.3542	18.7174	23.3135	20.0642	24.5902	14.5247	11.9209	14.7659	19.4059
	Avin_13130	Avin_13130	25.3815	26.8765	25.0422	20.7866	17.2695	19.8713	21.5578	29.171	14.2053	13.8612	16.8895	23.8347	19.4651	17.74	27.4755	22.8118	27.6081	21.1202	30.4142	32.8385	20.5304	35.211	32.5519
	Avin_13140	Avin_13140	41.078	49.3405	39.7496	29.9467	20.4676	34.5909	55.5276	33.7769	43.7996	22.0519	27.0232	41.5721	40.0752	45.0323	35.7182	38.6046	35.5837	40.6565	43.3565	35.996	45.6967	34.0751	35.0559
	Avin_13150	Avin_13150	20.706	22.8651	20.2723	18.3204	12.7922	13.9835	28.0904	24.5651	31.9619	34.0229	33.779	18.846	12.595	19.7869	24.728	23.3967	22.0865	22.1762	22.0018	20.2083	25.8286	21.013	30.0479
	Avin_13160	mraZ	71.1351	58.9679	60.8168	71.1676	125.364	109.66	130	113.613	113.05	115.93	147.501	131.368	141.981	88.0176	120.205	118.154	145.403	102.961	98.361	97.8839	107.95	90.2991	93.2737
	Avin_13170	mraW	110.543	129.569	107.721	149.381	174.614	144.987	147.638	168.373	157.442	178.305	217.311	178.483	177.476	133.05	136.691	154.418	166.876	138.338	132.658	108.62	146.362	117.559	147.735
	Avin_13180	ftsL	26.0495	34.0971	26.2347	37.6977	37.7371	39.0067	31.3568	44.0124	50.3104	51.0344	56.8613	34.3662	30.3426	28.6569	26.1017	38.6046	34.9702	25.3443	23.296	33.47	33.7758	43.1618	42.5678
	Avin_13190	ftsI	155.295	196.961	194.773	180.737	237.935	203.865	243.668	206.756	267.533	264.623	270.232	232.249	203.238	146.014	201.258	246.251	211.662	183.746	195.428	213.45	215.238	215.809	249.147
	Avin_13200	murE	148.282	157.248	150.253	172.282	170.137	161.915	169.196	161.208	162.769	165.074	191.977	189.569	182.628	165.118	158.671	188.929	162.581	171.074	176.014	146.51	152.985	182.87	187.173
	Avin_13210	murF	97.8524	103.495	96.1939	137.755	127.922	127.324	144.372	119.243	116.602	147.433	128.923	128.596	125.378	109.851	95.4774	137.456	122.703	110.881	104.185	172.402	156.958	165.832	172.149
	Avin_13220	mraY	99.1883	107.907	117.261	142.335	123.445	134.684	134.573	118.731	152.115	140.502	162.139	147.442	154.003	111.216	129.135	125.757	150.311	164.738	155.954	130.091	145.7	131.757	133.964
	Avin_13230	murD	98.1864	101.89	105.336	96.1819	86.3475	131.004	138.492	96.7249	160.993	143.022	134.553	100.882	124.805	129.638	106.468	124.003	109.819	139.394	125.54	113.672	121.196	107.905	140.223
	Avin_13240	ftsW	113.215	125.959	110.901	84.2032	86.3475	86.1092	105.176	99.2838	104.764	112.78	115.974	98.6644	129.958	101.664	86.5478	83.6433	111.046	104.545	98.361	110.514	100.003	80.6445	97.6556
	Avin_13250	murG	57.4424	77.4204	67.5742	52.1426	37.0974	48.5744	50.3015	69.601	54.4536	78.7567	44.4756	39.9092	57.8227	47.7615	37.0919	54.9823	45.4	36.9604	71.1823	49.2577	48.3458	38.0506	53.8358
	Avin_13260	murC	92.175	103.896	125.609	121.196	85.7079	100.093	103.869	102.866	143.828	137.982	144.687	73.1668	107.058	104.393	96.1643	150.324	100.616	113.521	99.6552	136.406	139.739	130.621	134.59
	Avin_13270	ddl	83.8258	92.6638	77.9091	97.5912	84.4287	69.9177	71.8593	93.6543	87.0073	91.9878	79.9435	116.402	119.653	89.3822	92.7298	104.115	90.1864	105.073	99.6552	94.7264	99.3406	94.2745	110.802
	Avin_13280	ftsQ	107.871	103.093	91.424	108.865	122.805	100.093	120.201	119.243	101.213	115.93	99.6479	135.802	138.546	135.097	118.832	140.38	124.543	123.553	124.893	83.3592	107.288	106.201	121.444
	Avin_13290	ftsA	132.251	130.371	133.956	184.261	149.029	161.915	167.889	170.42	151.523	177.675	168.332	160.191	169.461	204.01	179.278	177.23	185.894	177.938	164.366	159.772	180.138	165.832	184.669
	Avin_13300	ftsZ	200.38	237.476	244.062	243.449	204.676	201.657	266.533	238.998	218.406	229.34	252.779	198.437	242.168	252.454	221.178	246.836	185.281	271.395	200.605	159.772	172.853	139.14	220.977
	Avin_13310	Avin_13310	10.019	20.8594	15.1048	21.8435	22.3864	19.8713	22.2111	18.4238	18.3485	17.0115	20.2674	27.1604	17.1751	26.61	24.728	15.7928	17.1784	25.8723	22.6489	11.9987	7.94725	12.4942	19.4059
	Avin_13320	lpxC	137.261	168.48	136.738	160.655	228.341	183.994	211.005	192.426	218.998	246.981	211.119	235.021	204.383	173.306	186.147	164.947	223.932	222.818	205.781	188.19	192.721	159.585	189.677
	Avin_13330	Avin_13330	4.67554	6.81941	5.96243	2.11389	3.83767	7.35976	7.18593	12.7943	10.654	13.2311	9.00772	1.66288	0.572502	0.682307	0	4.67935	4.9081	4.22405	4.52978	4.42057	9.27179	4.54335	12.52
	Avin_13340	secA	183.682	194.955	197.158	203.99	287.185	262.743	285.477	300.41	330.865	357.24	328.219	182.917	159.728	217.656	208.127	240.986	209.208	264.531	221.312	247.552	274.18	273.169	294.845
	Avin_13350	argJ	37.0704	41.3176	44.917	36.6407	55.0066	61.086	41.809	54.2478	55.6373	46.624	39.4088	23.2804	25.7626	34.7977	23.3542	33.3404	44.1729	34.8484	41.4151	43.5741	47.6835	34.0751	38.8119
	Avin_13360	Avin_13360	16.3644	16.848	16.2973	12.6833	17.2695	8.83171	13.0653	12.7943	6.51075	17.0115	10.1337	12.7488	13.1676	6.82307	10.3033	10.5285	7.97567	11.0881	11.648	13.8932	15.8945	7.95086	12.52
	Avin_13370	Avin_13370	21.0399	24.0685	38.5571	18.3204	27.5033	25.0232	26.1306	21.4944	20.1241	27.7224	14.0746	13.8574	24.6176	8.18768	17.1722	13.4531	16.5648	18.4802	20.0605	27.1549	11.9209	11.9263	15.6499
	Avin_13380	Avin_13380	9.01712	12.8365	14.3098	13.0356	8.95455	12.5116	9.79899	6.14126	5.91887	7.56065	5.06684	8.86871	11.45	8.86999	9.61643	8.18886	6.74864	14.2562	10.3538	3.78906	11.2586	2.83959	7.51197
	Avin_13390	Avin_13390	18.0342	27.6788	21.4648	18.6727	16.6299	14.7195	13.7186	17.4002	18.9404	23.942	19.7044	27.1604	34.3501	14.3284	26.1017	16.3777	24.5405	16.3682	18.7662	13.2617	12.5831	18.7413	12.52
	Avin_13400	apbA	8.68315	10.0285	11.1299	7.39861	6.39611	5.15183	0	10.2354	11.2458	3.78032	9.57071	7.76012	5.72502	4.77615	9.61643	9.3587	11.0432	6.86408	11.0009	10.7357	9.93406	3.97543	9.38997
	Avin_13410	Avin_13410	18.7022	13.6388	14.3098	22.9005	19.8279	24.2872	32.6633	28.1475	23.6755	38.4333	20.8304	16.6288	14.3126	13.6461	29.5362	21.642	27.6081	20.5922	18.1191	23.3658	27.8154	13.63	20.6579
	Avin_13420	ampG	32.3948	28.4811	31.4021	25.719	19.1883	19.1354	28.7437	25.0768	16.5728	27.0923	19.1414	29.3776	30.9151	24.5631	28.8493	20.4721	26.9946	29.5683	28.4729	26.5234	29.1399	16.4696	35.0559
	Avin_13430	fabG	49.4272	43.7245	40.147	67.2921	47.3312	39.0067	59.4472	56.2949	49.1266	57.3349	41.0977	66.5153	50.9527	54.5846	54.951	42.1141	55.2162	58.6086	48.5334	43.5741	37.0872	37.4826	37.5599
	Avin_13440	pdxH	15.6965	16.0457	14.3098	23.9574	23.6656	18.3994	14.3719	19.9591	16.5728	17.6415	21.3933	29.3776	22.3276	18.4223	26.7886	15.7928	15.3378	16.3682	22.6489	12.6302	14.57	11.3584	16.9019
	Avin_13450	fxsA	44.7516	27.6788	44.122	29.2421	22.3864	11.0396	18.2915	29.171	10.654	11.971	9.57071	22.7261	19.4651	27.9746	17.1722	10.5285	22.0865	14.2562	17.472	3.15755	6.62271	5.67919	11.268
	Avin_13460	Avin_13460	120.228	157.649	141.508	163.122	207.874	164.123	216.884	169.397	68.6589	47.254	42.2237	150.214	130.531	116.674	196.45	178.4	140.494	134.113	130.069	55.5728	60.2667	56.224	49.4538
	Avin_13470	groES	259.493	328.134	293.352	260.008	392.721	348.853	419.397	361.823	107.723	105.219	91.7662	202.872	168.316	234.031	259.644	258.534	221.478	212.786	185.074	59.3619	97.3538	68.7182	71.3637
	Avin_13480	groEL	1280.43	1425.66	1503.73	1408.55	1797.31	1764.87	1675.63	1783.53	618.522	594.771	610.273	835.321	816.388	1090.33	1183.51	1154.04	813.518	914.506	801.771	216.608	333.785	279.416	255.407
	Avin_13490	Avin_13490	18.7022	27.2777	11.9249	0	0	39.7427	0	0	35.5132	0	0	45.4521	0	0	17.1722	14.038	0	31.6804	0	38.5221	0	69.854	0
	Avin_13500	rsuA	5.34348	1.20343	5.16744	2.81852	5.7565	3.67988	5.8794	4.60595	3.55132	5.67048	2.81491	5.54294	2.86251	4.09384	4.80821	3.50951	3.06756	5.28006	2.58845	1.26302	3.31135	7.38294	0.625998
	Avin_13510	Avin_13510	11.0209	11.6331	10.7324	13.0356	12.7922	13.2476	12.4121	12.2825	10.0621	11.341	9.57071	13.3031	10.305	10.9169	13.7378	12.8682	13.4973	12.6721	9.05956	13.8932	12.5831	14.7659	11.894
	Avin_13520	transposase	47.7573	51.7473	41.3395	45.4486	50.5293	44.8945	47.0352	38.3829	24.2674	23.942	24.7712	74.2754	65.2653	53.9023	59.0723	60.2466	74.8486	51.2166	35.5911	27.7864	45.0344	40.8901	34.4299
	Avin_13540	Avin_13540	26.3834	20.8594	24.6447	32.7653	18.5487	16.1915	15.0251	15.3532	15.9809	16.3814	18.0154	26.6061	25.1901	19.7869	25.4148	12.8682	17.7919	22.1762	19.4133	17.6823	15.2322	13.0621	13.146
	Avin_13550	Avin_13550	117.223	131.173	141.508	177.567	69.7176	55.1982	70.5528	79.3247	59.1887	57.3349	63.0541	133.031	156.293	83.9238	94.7905	49.1332	80.9837	79.2009	57.5929	29.6809	27.8154	31.2355	33.8039
	Avin_13560	Avin_13560	17.0323	16.0457	14.7073	17.968	18.5487	12.5116	16.3317	15.3532	17.7566	12.6011	17.4525	26.0518	31.4876	18.4223	20.6066	17.5476	22.0865	19.5362	17.472	20.2083	19.2059	20.4451	20.0319
	Avin_13570	Avin_13570	9.68505	11.232	8.7449	10.5694	7.67533	5.88781	6.53266	7.16481	11.8377	8.82075	8.44474	13.8574	12.0225	12.9638	10.3033	7.60394	9.81621	10.0321	7.76534	10.7357	11.2586	8.51878	10.642
	Avin_13580	transposase	47.7573	51.7473	41.3395	45.4486	50.5293	44.8945	47.0352	38.3829	23.6755	23.942	24.7712	74.2754	65.2653	53.9023	59.0723	60.2466	74.8486	51.2166	35.5911	27.7864	45.0344	40.8901	34.4299
	Avin_13600	Avin_13600	11.0209	11.232	9.93739	12.6833	11.513	12.5116	11.7588	11.259	10.0621	10.7109	9.00772	12.7488	10.305	10.2346	13.0509	12.2833	13.4973	12.1441	9.05956	13.2617	13.2454	13.63	11.268
	Avin_13610	ung	52.7668	58.5667	65.1893	66.2352	93.3832	108.188	141.759	112.078	127.256	114.67	115.411	92.0129	77.8603	90.0645	89.2954	108.795	98.7756	110.881	78.9476	115.566	147.686	136.3	124.574
	Avin_13620	Avin_13620	33.7307	32.4925	32.5946	29.9467	33.8994	28.7031	29.397	31.2181	29.0024	27.7224	38.2828	26.6061	26.9076	27.9746	25.4148	25.1515	26.9946	25.3443	38.8267	31.5755	36.4249	27.2601	34.4299
	Avin_13630	Avin_13630	43.7497	27.6788	34.1846	22.1958	44.7728	42.6866	35.9296	40.43	42.024	46.624	32.09	35.4748	28.0526	24.5631	29.5362	31.0007	42.9459	33.7924	33.0027	46.7317	45.6967	53.9523	33.1779
	Avin_13640	Avin_13640	22.7098	24.0685	21.4648	17.2634	37.7371	29.439	29.397	29.6828	35.5132	39.0633	34.3419	14.9659	11.45	18.4223	23.3542	21.0571	31.2892	21.1202	19.4133	25.8919	23.8418	30.6676	34.4299
	Avin_13650	nadB	81.488	85.8444	80.2941	88.431	79.3118	94.2049	82.3115	98.2602	115.418	112.78	88.9513	126.379	121.37	96.8876	96.1643	95.3417	100.616	87.121	92.537	80.8332	103.314	86.3236	97.6556
	Avin_13660	RNA polymerase sigma factor AlgU protein	105.868	105.5	119.249	118.025	114.49	85.3732	114.975	111.566	72.2102	76.2365	60.8021	244.444	222.131	165.801	188.207	161.437	242.338	124.609	144.953	75.1496	144.375	125.51	109.55
	Avin_13700	mucA	192.031	167.677	195.17	184.613	186.766	165.595	226.03	181.679	188.812	202.877	226.319	172.386	152.286	169.212	142.873	157.928	143.562	145.73	146.247	103.568	150.998	143.683	155.873
	Avin_13710	mucB	223.424	222.233	253.205	240.983	296.14	262.743	315.528	276.869	236.755	236.27	270.232	256.638	222.131	247.677	215.683	245.081	263.811	259.251	230.372	174.928	242.391	179.462	240.383
	Avin_13720	mucC	69.7992	85.0421	81.0891	82.794	101.059	90.525	114.322	93.1425	124.888	105.849	104.152	87.5785	58.3952	83.2415	72.1232	80.1338	78.5297	89.761	67.2996	90.9373	86.7575	81.7803	96.4037
	Avin_13730	mucD	203.72	213.006	233.33	245.563	233.458	267.159	278.291	250.768	265.757	294.865	313.018	207.86	196.368	216.291	211.561	220.514	176.692	233.907	150.777	143.984	203.317	110.744	207.205
	Avin_13740	lepA	319.941	294.839	286.992	404.457	708.689	688.137	840.754	648.927	1050.6	1110.15	1102.32	350.314	303.999	350.023	418.315	708.336	698.791	544.902	570.752	930.845	1046.39	951.832	1047.92		0
	Avin_13750	lepB	137.261	140.4	116.466	132.47	264.159	205.337	267.839	233.88	349.805	325.738	314.707	99.2187	100.188	107.122	150.428	209.401	227.613	184.802	187.015	281.653	328.486	277.712	282.325
	Avin_13760	hypothetical protein	53.1008	57.3633	45.3145	56.018	99.1397	93.4689	113.668	92.6307	79.3128	102.699	100.774	62.6353	45.8002	61.4076	68.6888	78.964	114.113	70.7528	73.1236	96.6209	108.612	116.991	120.818
	Avin_13780	rnc	115.887	101.088	96.1939	140.926	177.812	138.363	182.261	160.696	161.585	190.276	143.561	131.922	141.408	84.6061	129.135	136.871	176.078	130.417	117.127	135.143	189.41	165.832	153.369
	Avin_13790	era	87.4995	85.4432	79.8966	118.73	147.75	202.393	169.849	167.861	176.974	224.929	232.512	85.3613	77.8603	66.8661	105.094	139.211	128.838	107.713	96.4196	169.245	180.138	170.376	147.109
	Avin_13800	Avin_13800	8.34918	9.62741	10.7324	8.80787	22.3864	27.2311	33.3166	19.4473	23.0836	18.2716	33.779	15.5202	13.7401	11.5992	8.92954	16.9626	19.6324	19.5362	23.9431	18.3138	27.1531	11.3584	23.1619
	Avin_13810	alyA3	12.0228	10.4297	14.7073	25.3667	38.3767	38.2707	42.4623	39.4064	50.3104	79.3868	65.306	14.4117	17.1751	18.4223	19.2329	35.68	26.3811	33.7924	33.6498	20.2083	27.8154	19.3092	33.1779
	Avin_13820	recO	12.3568	14.4411	12.7199	15.1495	17.9091	13.2476	12.4121	8.18835	19.5323	27.0923	6.75579	12.1945	8.01503	9.5523	15.1115	11.6984	11.6567	10.5601	20.0605	22.1028	12.5831	6.81502	12.52
	Avin_13830	pdxJ	12.0228	11.6331	16.6948	18.6727	10.2338	17.6634	11.7588	14.8414	14.2053	17.6415	16.8895	8.31441	9.16004	15.0108	2.06066	15.7928	10.4297	10.0321	4.52978	11.3672	17.8813	5.11127	14.3979
	Avin_13840	Avin_13840	2.67174	2.40685	2.78247	5.28472	2.55844	3.67988	1.9598	2.04709	5.32698	3.78032	2.81491	3.88006	2.29001	2.72923	0.686888	4.09443	3.68108	4.22405	3.88267	3.78906	5.96044	2.27167	2.50399
	Avin_13850	Avin_13850	4.67554	8.42398	4.37245	12.6833	7.03572	6.62378	3.9196	6.14126	5.91887	10.7109	7.88176	3.32577	3.43501	1.36461	9.61643	6.4341	5.52162	4.22405	7.11823	11.3672	3.97363	6.24711	9.38997
	Avin_13860	Avin_13860	5.67745	5.21485	1.58998	1.40926	3.83767	5.15183	0	5.11772	3.55132	3.78032	0.562983	0	1.145	9.5523	8.24265	3.50951	5.52162	1.58402	1.29422	2.52604	2.64908	2.27167	0.625998
	Avin_13870	Avin_13870	0.333967	0	1.19249	1.40926	0	0.735976	0.653266	0	0	0	1.12597	0	1.71751	0	0	1.75476	0	0	0	1.26302	0	1.13584	0
	Avin_13880	Avin_13880	14.0266	7.22055	11.5274	10.5694	21.7468	16.9274	18.2915	15.3532	10.654	11.971	17.4525	22.1718	20.6101	18.4223	16.4853	22.8118	13.4973	15.8402	22.0018	28.4179	19.2059	22.1488	28.7959
	Avin_13890	mmsA	3.33967	2.80799	3.97496	4.93241	6.39611	3.67988	6.53266	5.11772	6.51075	3.15027	2.25193	7.76012	4.00752	8.18768	2.74755	12.8682	1.84054	7.92009	2.58845	5.05207	3.31135	8.51878	3.12999
	Avin_13900	Avin_13900	5.34348	8.02284	3.97496	5.98935	7.67533	8.09573	6.53266	3.07063	2.36755	1.26011	2.25193	3.32577	5.72502	2.04692	4.12133	1.16984	3.68108	2.64003	2.58845	2.52604	0	3.97543	1.252
	Avin_13910	Avin_13910	3.00571	2.40685	1.98748	2.81852	1.91883	1.47195	4.57286	2.55886	2.36755	0	2.25193	2.77147	5.15252	0.682307	2.74755	1.16984	0	3.16804	1.29422	1.89453	0.662271	0.567919	1.252
	Avin_13920	lon	122.9	125.557	117.659	130.709	25.5844	18.3994	41.809	60.3891	7.10264	8.82075	6.75579	43.7892	52.0977	46.3969	35.0313	22.2269	36.1973	27.9843	16.1778	11.9987	8.60952	11.3584	18.1539
	Avin_13930	Avin_13930	0.333967	0.401142	0.794991	1.05694	0.639611	0	0	0.511772	0.591887	0	0.562983	0	0	0.682307	0.686888	0.584918	1.22703	0	1.94133	0	0.662271	0.567919	0.625998
	Avin_13940	Avin_13940	8.68315	10.8308	7.94991	13.0356	16.6299	15.4555	8.49246	12.7943	21.3079	9.45081	12.9486	9.9773	11.45	4.77615	10.3033	9.94361	7.36215	3.69604	5.824	6.31509	9.93406	15.3338	6.88598
	Avin_13950	putA	29.7231	38.1085	32.5946	49.3241	27.5033	29.439	24.8241	41.4535	39.6564	32.7628	33.216	63.1895	56.6777	55.9492	48.769	43.284	48.4675	52.2726	33.6498	31.5755	23.8418	30.0997	31.9259
	Avin_13960	Avin_13960	42.7478	56.9622	42.9295	41.9254	23.6656	40.4787	26.1306	26.6121	19.5323	25.8322	19.1414	58.7552	75.5703	45.7146	49.4559	24.5666	44.1729	45.4085	46.592	23.3658	31.789	31.8034	25.0399
	Avin_13970	metR	14.3606	14.8423	10.7324	13.7403	13.4318	5.15183	13.7186	11.259	11.2458	13.2311	5.06684	14.4117	10.8775	8.18768	8.24265	16.3777	11.6567	15.3122	15.5307	10.7357	7.94725	9.0867	11.268
	Avin_13980	metE	719.366	514.264	856.603	717.313	2113.27	2447.12	2839.75	2255.38	5561.37	5850.68	6081.34	916.248	936.041	1675.06	1665.02	2777.78	2056.5	2905.09	3495.7	4015.77	3217.31	3534.73	4634.26
	Avin_13990	Avin_13990	94.8467	87.4489	112.094	86.3171	312.13	362.836	389.347	262.027	688.364	715.741	697.536	134.694	159.156	185.587	235.602	420.556	311.051	352.708	460.743	577.2	553.659	587.796	716.767
	Avin_14000	Avin_14000	11.6889	9.22626	11.9249	14.4449	40.2955	51.5183	60.7538	45.0359	146.788	132.311	148.627	13.8574	4.00752	6.14076	18.546	83.0584	58.8972	72.3368	58.24	167.35	181.462	128.918	195.937
	Avin_14010	Avin_14010	5.67745	5.21485	10.3349	5.98935	5.11689	10.3037	10.4523	7.67658	21.8998	11.341	16.3265	4.98865	9.73254	4.77615	8.24265	12.2833	8.58918	12.6721	7.76534	23.3658	16.5568	20.4451	29.4219
	Avin_14020	Avin_14020	18.0342	16.0457	10.7324	11.9787	21.7468	19.1354	13.7186	12.7943	29.5943	25.8322	21.9563	16.6288	14.3126	19.1046	5.4951	17.5476	19.0189	17.4242	19.4133	37.2591	25.1663	23.2847	30.6739
	Avin_14030	argF	27.7193	30.0856	32.5946	30.6514	19.1883	32.3829	30.0502	24.5651	28.4106	29.6125	21.3933	41.5721	36.0676	30.0215	32.9706	22.8118	34.9702	33.7924	24.5902	30.944	28.4777	25.5563	31.9259
	Avin_14040	Avin_14040	89.1693	105.5	90.629	94.068	227.702	200.185	220.804	243.603	232.02	223.669	211.681	118.619	84.7303	103.028	143.56	104.115	185.894	104.545	73.7707	87.1483	162.256	99.3858	106.42
	Avin_14050	bfr	711.017	713.631	659.843	939.976	854.52	635.883	822.462	1063.97	397.156	462.459	387.895	1452.25	1289.85	884.952	1218.54	698.393	1449.12	858.538	640.64	296.178	430.476	366.308	291.089
	Avin_14060	rnt	38.0723	47.7359	47.6995	44.3917	49.8897	51.5183	43.7688	54.2478	42.024	52.9245	51.7944	54.8751	66.4103	34.1153	52.2035	41.5292	41.1054	46.4645	42.0623	34.1015	41.0608	52.8164	35.0559
	Avin_14070	pyrC	50.763	66.1884	58.4318	51.7903	54.3669	46.3665	64.6734	68.5774	37.8807	64.2655	43.3497	67.0696	56.1052	35.48	55.6379	38.6046	68.0999	58.0806	66.6525	46.7317	52.9817	42.026	42.5678
	Avin_14080	argG	97.8524	119.941	104.541	111.684	238.575	231.096	235.176	231.321	327.905	262.732	314.144	115.848	88.1653	137.826	124.327	225.194	201.232	202.226	194.781	239.342	303.32	228.871	285.455
	Avin_14100	Avin_14100	9.35109	10.0285	8.34741	9.86481	26.2241	26.4951	44.4221	28.6592	17.1647	17.0115	18.0154	6.65153	6.87003	10.2346	11.6771	31.5856	22.0865	21.1202	21.3547	75.7811	64.2403	61.9031	50.7058
	Avin_14110	mobA	20.706	16.848	17.4898	22.9005	40.2955	50.0464	47.6884	41.4535	41.4321	42.2136	36.0309	22.1718	19.4651	8.86999	13.7378	25.7364	23.3135	27.4563	22.6489	38.5221	49.6703	44.8656	63.8518
	Avin_14120	moaB	30.391	38.1085	38.1596	32.7653	38.3767	50.0464	47.0352	38.3829	51.4941	66.7857	49.5425	34.3662	32.0601	41.6207	37.7788	47.9633	49.081	45.4085	43.3565	47.3632	47.6835	66.4465	62.5998
	Avin_14130	moeA	47.0894	54.1542	50.4819	42.9824	74.1949	82.4293	109.749	68.0657	113.05	78.1267	110.345	35.4748	37.2126	40.9384	41.2133	77.7942	52.1486	71.8088	66.6525	98.5155	107.288	92.5707	98.2816
	Avin_14140	Avin_14140	68.4633	66.1884	63.9968	66.2352	36.4578	42.6866	52.9146	44.5242	48.5347	50.4043	48.4165	74.8297	79.0053	53.9023	51.5166	34.5102	45.4	62.8327	40.768	47.9947	37.7494	39.1864	48.2018
	Avin_14150	Avin_14150	35.7345	39.7131	33.7871	33.8222	33.2598	27.9671	34.6231	37.3594	46.1672	34.653	37.7198	16.6288	39.5027	38.2092	17.8591	21.0571	32.5162	34.8484	31.0614	25.2604	33.1135	34.643	29.4219
	Avin_14160	Avin_14160	39.0742	34.0971	47.302	45.0963	65.2403	51.5183	69.2462	63.4597	82.2722	89.4676	103.026	26.6061	35.4951	42.303	52.8904	84.8132	45.4	65.4727	64.7112	92.2004	102.652	108.472	103.29
	Avin_14170	Avin_14170	75.1427	90.6581	70.3567	27.4805	10.8734	9.56769	6.53266	6.65304	5.91887	5.04043	2.81491	44.3435	40.6477	32.7507	17.8591	26.9062	16.5648	22.1762	26.5316	5.68358	10.5963	9.0867	4.38198
	Avin_14180	Avin_14180	1.0019	1.60457	0.794991	0	0.639611	2.20793	0.653266	0.511772	0.591887	0	1.12597	2.77147	0	0	0	0.584918	1.22703	1.58402	0	0.631509	0.662271	0	0.625998
	Avin_14190	Avin_14190	8.34918	4.8137	5.96243	5.63704	5.7565	8.09573	3.26633	4.60595	7.10264	6.93059	4.50386	7.20583	7.44253	8.18768	2.74755	4.67935	7.36215	5.80806	2.58845	8.20962	3.97363	3.40751	5.63398
	Avin_14200	Avin_14200	2.0038	1.20343	1.58998	0.704629	1.27922	2.9439	1.9598	1.53532	1.77566	1.89016	1.12597	3.32577	2.86251	0.682307	3.43444	1.75476	1.22703	2.64003	0.647112	1.89453	0.662271	2.27167	1.87799
	Avin_14210	Avin_14210	1.66984	1.60457	1.19249	0.704629	0.639611	2.9439	0	0.511772	1.18377	1.89016	0	1.10859	3.43501	0.682307	2.74755	1.75476	0.613513	3.69604	0.647112	1.26302	2.64908	1.13584	3.12999
	Avin_14220	Avin_14220	0.667935	0	1.19249	0	0	1.47195	0	0	0	0	1.12597	0	0.572502	0	0	0	0	0	0	0	0.662271	0.567919	1.252
	Avin_14230	ech	1.33587	0.802284	0	1.76157	2.55844	0	1.30653	1.02354	0	0	2.25193	3.32577	2.29001	0	0	1.75476	2.45405	1.05601	1.29422	0	1.32454	0	0
	Avin_14240	vdh	1.33587	0.401142	0.794991	0.704629	1.27922	0	1.30653	0	2.36755	3.15027	0	0	2.29001	0	0.686888	0.584918	0	1.58402	0	0.631509	0	0	2.50399
	Avin_14250	fcs	1.66984	2.40685	1.98748	1.40926	0	2.20793	5.22613	0	0	4.41038	1.12597	2.21718	1.145	2.72923	0	4.67935	0	2.11202	1.29422	0	1.32454	1.13584	3.75599
	Avin_14260	aat1	0	0	1.19249	0	0	0	0	0	0	0	0	0	2.29001	2.72923	0	1.16984	0	0	0	0.631509	1.32454	0	0
	Avin_14270	Avin_14270	1.33587	0.802284	2.38497	3.17083	1.27922	0	2.61306	3.07063	1.18377	0	1.68895	1.10859	1.145	2.72923	4.12133	0	0	0	8.41245	0	2.64908	0	1.252
	Avin_14280	etfB1	21.7079	17.6502	22.6572	30.2991	25.5844	20.6073	21.5578	31.7299	38.4726	41.5835	37.1569	18.2917	25.1901	23.1984	24.0411	33.3404	22.0865	31.6804	26.5316	30.3124	32.4513	31.2355	32.5519
	Avin_14290	eftA1	24.3796	26.4754	32.9921	18.6727	46.052	39.0067	33.9698	29.171	68.6589	55.4447	69.2469	23.2804	24.0451	34.1153	21.9804	39.1895	34.3567	44.8805	44.6507	29.6809	45.0344	42.026	41.3159
	Avin_14300	Avin_14300	6.34538	1.60457	5.56494	4.22778	5.11689	8.83171	5.8794	6.14126	10.0621	1.26011	4.50386	9.423	9.16004	5.45846	5.4951	4.09443	9.20269	6.86408	7.11823	5.05207	4.6359	5.67919	4.38198
	Avin_14310	Avin_14310	5.34348	5.21485	5.16744	4.22778	1.91883	2.20793	1.9598	1.53532	4.14321	3.15027	3.94088	1.10859	5.15252	5.45846	2.06066	1.16984	3.68108	2.11202	0.647112	1.89453	1.98681	2.27167	1.252
	Avin_14320	Avin_14320	7.34728	9.62741	7.55241	10.2171	1.27922	4.41586	4.57286	3.5824	2.95943	1.26011	2.81491	10.5316	10.305	4.77615	2.06066	3.50951	5.52162	6.33607	3.23556	2.52604	0	4.54335	0
	Avin_14330	Avin_14330	2.67174	3.20914	1.58998	3.52315	2.55844	2.9439	1.30653	5.62949	1.18377	2.52022	2.25193	5.54294	7.44253	1.36461	4.12133	4.67935	6.74864	2.64003	2.58845	2.52604	7.28498	2.83959	2.50399
	Avin_14340	Avin_14340	1.66984	2.80799	6.75742	6.69398	2.55844	1.47195	2.61306	4.60595	4.14321	2.52022	2.81491	4.43435	5.15252	8.86999	7.55576	7.01902	3.06756	6.86408	5.17689	2.52604	9.93406	5.67919	6.25998
	Avin_14350	Avin_14350	3.33967	5.21485	6.35993	7.39861	5.7565	8.83171	5.22613	4.09418	6.51075	3.78032	6.19281	6.65153	3.43501	7.50538	6.18199	5.84918	2.45405	2.11202	1.29422	5.68358	6.62271	7.95086	0
	Avin_14360	Avin_14360	0	2.00571	0	0.704629	2.55844	1.47195	0	0	5.32698	1.26011	2.25193	0	2.29001	5.45846	2.74755	5.26427	1.22703	1.05601	1.29422	2.52604	0.662271	2.27167	0
	Avin_14370	Avin_14370	5.67745	6.01713	5.96243	7.04629	5.11689	6.62378	3.9196	8.70012	8.8783	11.341	3.3779	6.65153	5.72502	8.18768	8.24265	6.4341	3.68108	8.44809	5.824	6.9466	5.96044	6.24711	6.25998
	Avin_14380	Avin_14380	25.0476	26.0742	17.4898	36.2884	29.4221	36.7988	32.01	34.2887	40.8402	39.6934	65.306	34.9205	32.0601	35.48	37.0919	31.0007	42.3324	38.5444	38.8267	81.4647	75.4989	95.4103	70.7377
	Avin_14390	pobA	1.33587	1.60457	4.37245	1.76157	1.27922	0.735976	2.61306	1.02354	4.14321	1.26011	1.68895	4.43435	2.29001	2.72923	2.74755	0	4.29459	0	1.29422	2.52604	5.29817	1.70376	3.12999
	Avin_14400	Avin_14400	0	0	0.794991	0.352315	0	0	0.653266	0.511772	0	0.630054	0	0	1.145	0.682307	0.686888	0	0.613513	1.05601	0	0	0	0.567919	0
	Avin_14410	pobR	4.00761	1.20343	2.38497	2.11389	3.83767	1.47195	2.61306	4.09418	2.36755	3.15027	5.62983	2.21718	5.15252	1.36461	5.4951	2.92459	1.22703	1.58402	3.88267	1.89453	3.31135	3.40751	2.50399
	Avin_14420	Avin_14420	6.34538	7.22055	4.37245	4.58009	0	7.35976	3.26633	4.09418	1.77566	3.78032	0.562983	0	3.43501	3.41153	6.86888	1.16984	1.22703	5.28006	0	1.89453	3.31135	1.13584	1.252
	Avin_14430	Avin_14430	0	2.40685	2.38497	1.76157	0.639611	0	2.61306	0	0	1.89016	1.68895	1.10859	2.29001	4.77615	2.06066	0	1.84054	1.05601	1.94133	1.26302	1.32454	1.13584	0.625998
	Avin_14440	fadB	55.4386	63.3804	69.5617	52.8472	44.1332	29.439	35.2764	37.8711	59.7806	51.6644	61.3651	82.0356	78.4328	85.2884	50.8297	56.1522	56.4432	57.0246	48.5334	29.0494	36.4249	28.9639	27.5439
	Avin_14450	fadA	26.0495	36.9051	30.6072	39.4592	21.7468	13.2476	17.6382	13.3061	22.4917	19.5317	20.2674	32.1491	32.0601	30.0215	32.2837	22.2269	23.927	13.2001	28.4729	20.8398	15.8945	24.4205	16.2759
	Avin_14460	Avin_14460	2.67174	3.61028	4.37245	3.17083	3.19806	2.20793	2.61306	3.07063	2.95943	3.78032	1.68895	2.77147	7.44253	7.50538	2.74755	5.84918	4.9081	1.58402	3.88267	1.26302	2.64908	2.27167	3.12999
	Avin_14470	topA	74.1408	64.5838	75.1267	64.4736	45.4124	69.9177	80.3517	91.6072	99.437	113.41	96.27	46.5607	46.3727	46.3969	46.0215	46.2086	39.8783	45.4085	62.7698	48.6262	41.0608	40.3222	58.8438
	Avin_14480	Avin_14480	24.7136	15.2434	22.2597	25.0143	19.8279	12.5116	29.397	28.1475	18.9404	20.7918	14.0746	28.8233	33.2051	17.74	24.728	19.3023	28.8351	31.1523	32.3556	16.4192	28.4777	24.9884	23.7879
	Avin_14490	Avin_14490	27.7193	25.2719	20.6698	27.8329	39.0163	36.0628	38.5427	35.824	32.5538	35.9131	38.8458	18.2917	17.1751	15.0108	23.3542	33.9253	28.8351	20.5922	27.8258	58.0989	54.9685	48.841	43.1938
	Avin_14500	Avin_14500	16.3644	15.6445	8.7449	5.63704	14.0714	16.9274	16.3317	19.4473	19.5323	15.1213	29.8381	7.20583	8.01503	2.72923	4.80821	12.2833	5.52162	11.6161	12.2951	18.3138	8.60952	14.7659	16.9019
	Avin_14510	lexA	16.0304	14.8423	10.3349	11.6264	11.513	10.3037	7.83919	12.2825	7.10264	9.45081	7.31877	15.5202	3.43501	6.14076	5.4951	6.4341	11.0432	6.86408	8.41245	8.20962	5.96044	3.97543	8.76397
	Avin_14520	psrA	15.3625	14.04	8.34741	13.0356	13.4318	13.2476	12.4121	15.8649	10.654	13.2311	10.6967	8.31441	15.4576	8.18768	15.7984	12.8682	19.0189	13.2001	12.9422	16.4192	13.9077	12.4942	13.146
	Avin_14530	Avin_14530	21.7079	13.2377	12.7199	14.7972	12.7922	16.1915	19.598	19.9591	18.3485	16.3814	21.9563	9.9773	16.6026	15.0108	9.61643	18.1325	15.3378	17.9522	18.7662	27.1549	13.9077	17.6055	16.9019
	Avin_14540	Avin_14540	29.0552	34.0971	28.2222	32.0606	42.2143	40.4787	34.6231	28.6592	39.6564	42.2136	47.2905	12.7488	9.73254	29.3392	14.4246	40.3594	24.5405	29.0403	25.2374	37.2591	23.1795	28.3959	23.7879
	Avin_14550	Avin_14550	16.6984	18.4525	24.2472	17.968	17.2695	27.2311	18.9447	17.912	30.1862	30.2426	25.8972	16.6288	7.44253	10.2346	8.24265	16.9626	9.81621	19.0082	14.8836	16.4192	25.1663	23.2847	16.9019
	Avin_14560	Avin_14560	14.0266	14.8423	12.7199	10.2171	8.95455	7.35976	9.79899	11.259	17.7566	12.6011	12.9486	11.6402	8.01503	5.45846	7.55576	15.2079	14.1108	7.92009	9.05956	8.20962	9.27179	14.7659	13.146
	Avin_14570	mfd	26.7174	31.6902	34.9796	21.4912	17.2695	30.175	23.5176	25.0768	18.9404	20.1617	19.1414	14.9659	28.0526	27.9746	28.1624	19.3023	30.0621	24.2883	26.5316	28.4179	27.8154	17.0376	20.6579
	Avin_14580	gapB	142.938	127.162	147.868	153.609	131.12	101.565	103.216	117.708	81.0885	67.4158	74.3137	140.236	154.576	118.039	139.438	106.455	157.059	100.321	84.7716	62.5194	71.5253	77.2369	60.7218
	Avin_14590	nqrA	88.1674	81.4318	87.0515	94.068	157.344	144.251	150.251	153.532	115.418	157.513	119.915	76.4926	69.2728	70.2776	119.518	132.192	143.562	129.889	115.833	169.876	153.647	142.548	160.881
	Avin_14600	nqrB	46.4215	49.3405	44.122	45.8009	90.1852	79.4854	96.0301	87.0012	91.7424	119.08	70.9358	31.0405	28.6251	57.9961	50.1428	63.1712	82.8242	70.7528	78.9476	83.9907	76.1612	67.0144	98.9076
	Avin_14610	nqrC	40.0761	46.1313	44.5195	24.3097	69.078	64.0299	78.3919	74.2069	93.5181	106.479	80.5065	25.4975	21.1826	42.303	39.8395	64.341	58.2837	56.4966	66.6525	80.8332	78.148	68.1502	80.1277
	Avin_14620	nqrD	26.3834	22.0628	38.9546	19.7296	53.0877	52.9903	50.9548	45.0359	64.5156	68.6759	63.617	27.7147	26.9076	40.2561	24.728	54.3974	42.9459	58.0806	59.5343	49.2577	50.9949	40.3222	57.5918
	Avin_14630	nqrE	20.706	21.6617	27.0297	17.2634	35.1786	49.3104	46.3819	43.5006	55.6373	46.624	54.0463	12.1945	19.4651	27.9746	17.8591	36.2649	37.4243	33.2644	52.416	52.4153	39.7363	35.7789	46.3238
	Avin_14640	nqrF	60.7821	61.3747	69.9592	64.1213	112.572	90.525	128.693	121.29	125.48	146.803	139.62	60.4181	57.8227	75.0538	85.1741	116.399	101.843	83.4249	105.479	138.301	130.467	161.289	140.849
	Avin_14650	apbE	36.7364	35.3005	36.9671	26.4236	37.0974	48.5744	58.1407	44.5242	56.8211	68.0458	58.5502	18.2917	34.9226	29.3392	30.9099	43.284	27.6081	42.7685	44.0036	44.2057	31.789	40.3222	66.9818
	Avin_14660	Avin_14660	10.353	10.4297	7.94991	6.69398	5.11689	14.7195	10.4523	12.7943	10.0621	13.2311	10.1337	8.31441	7.44253	14.3284	10.9902	13.4531	8.58918	8.44809	14.8836	10.7357	7.94725	13.63	6.88598
	Avin_14670	sthA	59.7802	75.8158	83.0766	44.744	61.4027	45.6305	52.9146	61.4126	116.01	124.121	110.345	24.9432	27.4801	51.8553	46.7084	44.4538	45.4	49.1045	61.4756	54.3098	46.359	36.9147	46.3238
	Avin_14680	Avin_14680	16.6984	18.8537	16.6948	10.5694	21.1072	14.7195	9.79899	18.4238	31.9619	26.4623	32.09	9.423	7.44253	10.9169	11.6771	11.1135	19.6324	16.8962	18.1191	14.5247	15.2322	13.0621	21.2839
	Avin_14690	lolC	69.7992	63.3804	54.8544	56.3704	90.1852	82.4293	101.91	101.331	82.2722	95.7682	103.026	26.6061	28.6251	47.0792	30.9099	48.5482	58.8972	51.7446	51.1218	88.4113	60.9289	68.7182	76.3717
	Avin_14700	lolD	24.3796	22.0628	27.4272	18.3204	33.8994	32.3829	28.7437	30.1945	36.697	44.1038	32.09	10.5316	6.29752	15.6931	13.7378	21.0571	17.7919	21.1202	22.0018	25.8919	23.8418	38.6185	29.4219
	Avin_14710	lolE	46.7554	37.7073	36.1721	49.3241	55.6462	63.2939	58.794	67.5539	63.3319	50.4043	85.0104	29.9319	24.6176	35.48	23.3542	42.699	30.6756	31.1523	51.1218	35.996	67.5516	56.224	68.2338
	Avin_14720	Avin_14720	16.6984	12.4354	20.6698	20.4343	15.9903	22.0793	23.5176	17.912	25.4511	17.6415	38.2828	12.1945	19.4651	14.3284	19.9197	14.623	18.4054	12.1441	21.3547	17.6823	24.504	18.7413	18.7799
	Avin_14730	comA	18.0342	22.8651	19.4773	23.2528	14.7111	11.0396	12.4121	16.3767	18.9404	23.942	19.7044	18.2917	20.6101	14.3284	13.7378	16.3777	19.0189	10.0321	13.5893	16.4192	19.2059	23.2847	21.9099
	Avin_14740	exbB	16.3644	18.8537	18.2848	13.0356	55.0066	44.8945	37.8894	44.0124	42.6158	48.5141	38.8458	18.846	11.45	21.8338	19.9197	38.6046	29.4486	26.4003	27.8258	60.6249	54.3062	55.656	56.3398
	Avin_14750	exbD	9.01712	9.22626	9.93739	6.69398	16.6299	19.1354	15.0251	10.7472	23.6755	23.312	16.3265	3.88006	9.73254	4.09384	12.364	12.2833	6.74864	11.0881	14.8836	26.5234	21.8549	24.4205	19.4059
	Avin_14760	lpxK	14.6946	14.4411	14.3098	17.6157	18.5487	22.0793	7.83919	14.3296	28.4106	19.5317	19.7044	5.54294	8.58753	12.2815	6.18199	12.2833	13.4973	20.5922	18.7662	20.8398	23.1795	19.8772	23.1619
	Avin_14770	Avin_14770	5.00951	7.22055	6.75742	8.10324	8.95455	6.62378	5.8794	7.16481	8.8783	11.971	14.0746	3.32577	1.145	4.77615	3.43444	3.50951	2.45405	7.39208	4.52978	5.68358	7.94725	6.24711	10.642
	Avin_14780	kdsB	18.3682	20.0571	23.8497	19.3773	26.2241	16.1915	21.5578	21.4944	30.7781	33.3928	24.7712	8.31441	12.0225	10.2346	10.3033	15.2079	21.473	16.3682	14.8836	22.7343	9.93406	23.8526	13.772
	Avin_14790	ptpA	9.01712	8.42398	10.7324	8.80787	15.3507	7.35976	15.6784	10.7472	20.1241	10.7109	18.5784	3.88006	3.43501	4.77615	2.74755	9.3587	7.36215	6.86408	5.824	9.47264	12.5831	12.4942	8.76397
	Avin_14800	murB	17.7003	21.2605	20.2723	13.7403	25.5844	25.0232	24.8241	22.0062	49.1266	31.5027	41.6607	10.5316	13.7401	5.45846	15.7984	22.2269	15.9513	30.0963	18.1191	22.1028	25.1663	24.9884	25.0399
	Avin_14810	rne	142.604	157.248	154.626	111.331	132.399	142.779	153.518	161.72	142.053	140.502	108.656	131.922	124.805	128.956	157.984	180.155	156.446	154.706	152.718	220.397	217.225	186.845	187.799
	Avin_14820	Avin_14820	101.192	90.2569	94.2064	83.1463	176.533	132.476	132.613	151.485	125.48	151.843	94.0181	169.614	176.903	127.591	136.691	128.097	194.484	126.193	150.777	137.038	176.826	160.721	150.865
	Avin_14830	rluC	58.1103	58.5667	61.6118	61.6551	91.4644	80.9573	94.0703	89.5601	123.112	115.3	122.73	45.4521	36.6401	45.0323	42.587	91.8322	56.4432	78.1449	76.3592	104.199	86.0952	90.2991	137.094
	Avin_14840	Avin_14840	49.7611	43.3233	47.6995	48.6194	65.2403	66.2378	82.9648	69.0892	100.029	75.6065	97.396	46.5607	42.3652	46.3969	50.8297	81.3037	67.4864	80.2569	67.2996	56.8358	80.1348	43.1618	98.2816
	Avin_14850	Avin_14850	45.7535	51.7473	62.4068	62.712	99.1397	69.1817	84.9246	80.86	89.3749	97.0283	102.463	59.8638	46.3727	64.1369	49.4559	97.0965	75.4621	79.7289	79.5947	73.8866	117.884	80.6445	103.916
	Avin_14860	Avin_14860	14.6946	10.0285	13.9123	23.9574	24.3052	28.7031	30.0502	29.171	36.697	35.9131	25.3342	21.0632	24.0451	19.1046	18.546	21.0571	19.0189	23.2323	18.1191	30.944	34.4381	35.7789	45.6978
	Avin_14880	Avin_14880	230.104	240.685	178.873	129.652	500.815	429.81	554.623	380.247	760.574	739.683	627.163	161.3	144.843	214.244	211.561	418.802	442.956	383.86	456.861	712.974	749.028	665.033	884.535
	Avin_14890	rpmF	71.803	67.793	63.9968	32.7653	115.13	99.3567	112.362	82.3953	186.444	160.664	135.116	51.5494	46.9452	62.0899	64.5674	73.6997	109.205	83.4249	116.48	182.506	128.481	166.968	158.377
	Avin_14900	plsX	56.4405	57.3633	56.0469	38.4023	70.9968	78.0134	82.3115	75.7423	120.153	117.19	87.2623	22.1718	29.7701	34.7977	28.8493	55.5673	55.2162	57.5526	65.3583	73.8866	62.9157	72.6936	70.7377
	Avin_14910	fabD	67.4614	70.601	91.0265	70.8153	97.8605	91.997	106.482	105.937	97.6613	94.5081	85.5734	48.7779	49.2352	43.6676	46.0215	77.2092	51.5351	83.4249	83.4774	62.5194	84.1084	81.7803	66.3558
	Avin_14920	fabG	108.873	94.2684	94.6039	106.751	141.354	153.819	145.025	124.361	131.991	158.143	136.805	67.6239	57.8227	93.4761	81.0527	108.795	107.365	102.433	101.597	102.305	118.547	102.793	132.086
	Avin_14930	acpP	886.349	841.195	742.124	837.452	1899.01	1697.9	1855.93	1928.87	815.62	967.133	723.996	1004.94	838.143	1025.51	1098.33	1858.87	2199.44	1410.83	1444.35	2039.78	2241.79	2443.19	2087.08
	Avin_14940	fabF	62.1179	59.369	72.7417	72.2245	85.0683	89.0531	75.7789	85.9777	71.0264	83.1671	77.6916	42.1264	48.0902	51.173	46.7084	67.8505	58.2837	71.8088	54.3574	86.5168	97.3538	84.6199	93.2737
	Avin_14950	pabC	15.0285	16.0457	15.8998	16.2065	14.7111	22.8153	22.8643	20.9827	18.9404	10.7109	14.6375	6.09724	15.4576	13.6461	4.80821	15.2079	9.81621	11.6161	14.8836	17.6823	17.8813	19.8772	16.9019
	Avin_14960	Avin_14960	40.0761	25.6731	30.6072	42.6301	36.4578	49.3104	46.3819	40.9418	55.6373	61.1152	56.2983	38.2463	34.3501	45.7146	35.7182	44.4538	33.7432	35.9044	53.7103	61.8879	54.9685	52.2485	51.9578
	Avin_14970	tmk	16.6984	20.8594	19.8748	16.2065	16.6299	16.9274	21.5578	12.7943	10.654	11.971	7.88176	14.9659	25.1901	16.3754	20.6066	18.7174	14.7243	12.1441	7.76534	14.5247	17.219	13.0621	20.6579
	Avin_14980	holB	12.3568	11.232	9.93739	9.16018	10.2338	16.9274	10.4523	17.4002	15.3891	23.942	9.00772	6.09724	9.16004	4.09384	13.0509	18.1325	14.7243	7.39208	9.70667	10.1041	11.2586	10.2225	10.642
	Avin_14990	pilZ	5.34348	16.848	10.7324	7.75092	8.31494	10.3037	9.14573	14.3296	10.0621	5.67048	12.3856	7.76012	5.72502	6.14076	4.80821	5.26427	9.81621	4.75205	4.52978	7.57811	7.28498	10.7905	7.51197
	Avin_15000	Avin_15000	14.3606	12.4354	13.5148	10.9218	10.2338	13.9835	9.14573	9.2119	11.8377	20.1617	9.00772	5.54294	10.305	11.5992	3.43444	14.623	11.6567	10.0321	5.824	13.2617	12.5831	13.63	12.52
	Avin_15010	Avin_15010	1.33587	2.80799	1.98748	1.76157	1.91883	2.20793	2.61306	3.07063	4.73509	3.78032	3.94088	2.21718	2.29001	1.36461	2.74755	2.92459	1.22703	2.64003	2.58845	3.15755	1.98681	2.27167	1.87799
	Avin_15020	Avin_15020	5.67745	5.61599	4.76995	5.63704	4.47728	5.88781	4.57286	4.09418	2.95943	5.67048	4.50386	7.20583	10.305	5.45846	6.86888	4.67935	9.20269	6.33607	9.05956	3.15755	3.31135	5.67919	3.75599
	Avin_15030	Avin_15030	13.3587	12.0343	15.1048	8.45555	3.83767	5.15183	6.53266	2.55886	9.47019	17.0115	12.3856	8.86871	14.3126	9.5523	13.7378	11.6984	3.68108	7.39208	4.52978	6.31509	7.94725	9.65462	8.13797
	Avin_15040	Avin_15040	26.7174	19.2548	24.2472	27.4805	8.31494	8.09573	8.49246	10.7472	5.32698	6.30054	2.81491	14.4117	16.6026	16.3754	18.546	7.01902	9.20269	11.6161	5.824	5.05207	2.64908	9.0867	2.50399
	Avin_15050	mhpB	1.33587	2.00571	0	0.704629	0.639611	0	2.61306	0.511772	0.591887	0	1.12597	4.43435	1.145	0.682307	0	2.33967	0	0	0	2.52604	0.662271	3.40751	1.252
	Avin_15060	Avin_15060	3.67364	3.61028	2.38497	4.22778	5.7565	0.735976	1.9598	2.04709	0.591887	0	1.12597	1.66288	2.29001	0	1.37378	1.16984	0	0.528006	3.88267	1.26302	1.98681	1.13584	2.50399
	Avin_15070	Avin_15070	2.33777	1.60457	0.794991	1.40926	1.91883	2.9439	1.9598	0.511772	0.591887	3.15027	0.562983	3.32577	5.72502	2.04692	0.686888	1.75476	0.613513	2.11202	1.29422	1.26302	1.32454	0.567919	1.252
	Avin_15080	mphC	1.66984	2.00571	3.17996	3.52315	6.39611	5.15183	3.9196	5.11772	4.14321	7.56065	2.81491	3.88006	11.45	4.77615	2.06066	7.01902	4.29459	3.16804	3.23556	4.42057	7.94725	6.81502	6.25998
	Avin_15090	mhpR	1.0019	1.60457	1.98748	4.93241	3.19806	0.735976	1.9598	2.04709	3.55132	1.26011	5.06684	2.21718	5.72502	4.09384	5.4951	7.01902	1.22703	3.16804	1.94133	0	3.31135	4.54335	4.38198
	Avin_15100	Avin_15100	0.333967	0	0	0	0	0	0	0	0	0	1.12597	0	0.572502	0	0	0	0	0.528006	0	0	0.662271	0	0.625998
	Avin_15110	mhpD	1.66984	1.60457	0.794991	2.81852	0	0.735976	0	1.53532	1.18377	0	1.12597	1.10859	2.29001	0	0	1.16984	1.22703	3.69604	0	1.89453	1.32454	2.27167	1.252
	Avin_15120	mhpF	0.667935	1.20343	0	1.76157	1.27922	0.735976	1.30653	0	1.77566	4.41038	0.562983	2.21718	1.71751	2.72923	1.37378	4.09443	0	1.05601	0.647112	0	0.662271	0	1.252
	Avin_15130	mphE	2.0038	3.61028	3.57746	4.93241	0.639611	0.735976	0.653266	3.5824	4.14321	1.89016	1.12597	3.32577	3.43501	3.41153	2.74755	3.50951	1.22703	1.05601	7.76534	3.78906	3.97363	2.27167	1.87799
	Avin_15140	mhpT	1.33587	3.20914	1.19249	4.58009	2.55844	0	0.653266	4.09418	2.95943	0	2.25193	4.43435	1.71751	2.72923	2.06066	2.33967	3.68108	6.33607	3.88267	3.78906	3.97363	6.81502	2.50399
	Avin_15150	Avin_15150	3.00571	2.40685	1.98748	2.4662	3.19806	4.41586	0.653266	1.02354	2.36755	3.15027	0.562983	1.10859	2.29001	1.36461	3.43444	2.33967	1.22703	3.69604	0.647112	0.631509	3.31135	1.70376	3.75599
	Avin_15160	Avin_15160	47.0894	61.7759	65.9843	50.7333	76.1137	81.6933	80.3517	66.5304	59.7806	63.0054	59.6762	44.3435	50.9527	59.3607	65.9412	70.1902	76.0756	62.8327	54.3574	80.8332	89.4066	88.5953	93.8997
	Avin_15170	Avin_15170	2.33777	2.00571	0.397496	3.87546	2.55844	2.9439	3.9196	3.07063	1.77566	1.26011	2.81491	1.66288	2.86251	2.72923	2.74755	4.09443	3.68108	3.16804	4.52978	5.05207	6.62271	4.54335	3.75599
	Avin_15180	etfB2	49.7611	53.753	49.6869	68.349	76.7533	62.5579	67.9397	83.4188	105.948	102.069	109.782	58.2009	57.2502	63.4545	65.2543	76.6243	58.2837	76.5608	59.5343	96.6209	91.3934	86.8916	83.8837
	Avin_15190	eftA2	32.7288	36.1028	46.507	35.2315	66.5196	55.9342	52.9146	47.083	91.7424	77.4966	103.026	35.4748	34.3501	53.2199	34.3444	60.8315	47.2405	59.6647	63.4169	46.7317	62.9157	60.1994	63.8518
	Avin_15200	Avin_15200	14.3606	11.232	11.5274	17.2634	8.95455	9.56769	14.3719	18.9356	11.8377	6.30054	18.5784	4.98865	3.43501	4.09384	4.80821	5.26427	4.29459	11.0881	6.47112	15.1562	5.96044	5.11127	10.016
	Avin_15210	Avin_15210	5.67745	5.21485	9.1424	8.80787	5.7565	8.09573	11.7588	9.72367	8.8783	10.0809	9.57071	2.77147	1.145	5.45846	2.06066	5.84918	7.97567	6.33607	6.47112	1.89453	7.28498	9.0867	8.76397
	Avin_15220	Avin_15220	9.01712	10.8308	15.5023	12.6833	18.5487	4.41586	10.4523	16.3767	18.9404	18.9016	19.1414	6.65153	5.15252	6.14076	6.18199	11.1135	5.52162	10.5601	10.3538	13.2617	8.60952	10.7905	10.642
	Avin_15230	Avin_15230	5.34348	5.61599	9.53989	9.16018	4.47728	5.15183	5.22613	10.7472	4.73509	3.15027	5.62983	12.7488	10.305	6.82307	11.6771	5.84918	4.9081	5.28006	11.648	6.31509	2.64908	5.67919	3.12999
	Avin_15240	Avin_15240	9.68505	6.01713	5.56494	4.58009	6.39611	5.15183	4.57286	3.07063	7.69453	8.1907	5.06684	3.88006	6.87003	4.09384	2.06066	6.4341	5.52162	4.22405	11.648	1.89453	3.97363	5.67919	10.016
	Avin_15250	pyrF	13.6927	8.02284	7.55241	8.10324	5.7565	7.35976	5.22613	4.60595	7.69453	4.41038	6.19281	3.88006	2.29001	8.86999	4.12133	7.60394	4.29459	7.39208	7.11823	11.3672	11.9209	13.63	3.12999
	Avin_15260	Avin_15260	2.0038	1.60457	1.98748	0.352315	1.27922	2.20793	1.30653	3.07063	0.591887	2.52022	2.25193	2.77147	1.145	0.682307	4.12133	3.50951	3.06756	0.528006	3.23556	2.52604	1.98681	1.70376	1.87799
	Avin_15270	Avin_15270	4.67554	5.21485	2.78247	4.93241	8.31494	5.88781	4.57286	6.65304	9.47019	11.341	5.62983	7.20583	9.16004	2.04692	4.80821	5.84918	0.613513	9.50411	5.17689	8.20962	8.60952	9.0867	11.268
	Avin_15280	efp	240.79	220.227	197.555	200.819	332.598	326.037	330.553	432.959	404.85	368.581	374.383	175.711	159.156	215.609	242.471	286.61	347.862	266.643	275.022	440.794	527.83	507.719	384.989
	Avin_15290	ohr	8.01522	10.0285	9.1424	6.69398	3.83767	13.9835	6.53266	10.7472	14.2053	14.4912	18.0154	3.88006	2.29001	6.14076	4.12133	2.92459	4.29459	6.33607	5.824	10.1041	3.31135	9.65462	10.642
	Avin_15300	Avin_15300	2.67174	3.61028	1.98748	2.4662	0.639611	1.47195	3.9196	1.53532	5.91887	1.26011	3.94088	1.10859	3.43501	2.04692	2.06066	0.584918	3.06756	0	3.88267	3.15755	2.64908	2.83959	5.63398
	Avin_15310	Avin_15310	7.01331	3.61028	5.56494	5.28472	5.11689	1.47195	11.1055	7.67658	12.4296	6.93059	6.19281	3.32577	5.15252	1.36461	4.12133	8.77378	6.13513	5.80806	18.1191	8.20962	5.29817	14.7659	11.894
	Avin_15320	Avin_15320	11.6889	13.2377	13.9123	11.9787	7.67533	4.41586	3.9196	8.70012	10.0621	4.41038	2.81491	11.0859	10.305	9.5523	10.3033	10.5285	13.4973	8.44809	7.11823	9.47264	8.60952	5.67919	10.016
	Avin_15330	Avin_15330	16.0304	14.4411	11.1299	21.8435	6.39611	11.0396	5.22613	6.65304	13.0215	6.93059	11.8226	25.4975	28.0526	42.303	34.3444	10.5285	22.7	27.9843	20.7076	4.42057	8.60952	7.95086	11.894
	Avin_15340	Avin_15340	17.3663	14.04	15.5023	15.5018	23.026	16.1915	16.3317	16.8885	10.0621	16.3814	16.3265	14.9659	11.45	11.5992	14.4246	16.9626	23.927	19.5362	12.2951	27.1549	30.4645	22.1488	16.2759
	Avin_15350	hmgA	12.3568	13.2377	6.75742	17.2634	17.9091	15.4555	9.79899	7.16481	14.2053	11.341	14.6375	10.5316	18.8926	9.5523	20.6066	9.94361	15.9513	13.7282	14.8836	8.84113	10.5963	13.0621	13.772
	Avin_15360	Avin_15360	74.8087	50.1427	49.6869	85.6125	79.3118	56.6701	60.7538	101.843	81.6804	83.1671	43.9126	71.504	57.8227	32.7507	63.1937	68.4355	59.5108	58.0806	104.832	164.824	60.2667	105.065	100.786
	Avin_15370	Avin_15370	55.7726	57.7644	84.269	53.9041	58.2046	55.1982	64.0201	70.6245	82.2722	80.0168	75.4397	12.1945	22.3276	19.7869	21.2935	33.3404	17.7919	36.9604	53.0632	77.6756	46.359	58.4956	63.8518
	Avin_15380	Avin_15380	7.68125	11.232	12.3224	7.04629	15.9903	22.8153	15.6784	13.8178	13.0215	20.1617	16.3265	4.98865	4.58002	7.50538	3.43444	14.038	9.20269	6.86408	12.9422	15.1562	13.2454	9.65462	16.2759
	Avin_15390	Avin_15390	8.68315	6.01713	8.34741	9.86481	10.2338	13.2476	10.4523	12.7943	15.3891	11.341	15.7635	4.98865	1.71751	6.14076	3.43444	5.84918	9.81621	9.50411	7.76534	17.6823	8.60952	13.0621	11.894
	Avin_15400	htpX	25.3815	26.4754	40.942	31.356	46.052	30.175	28.0904	29.6828	39.6564	31.5027	25.3342	15.5202	17.1751	33.433	20.6066	22.8118	13.4973	21.1202	36.2383	33.47	27.1531	25.5563	20.0319
	Avin_15410	Avin_15410	4.67554	7.22055	6.35993	6.34166	5.11689	2.9439	7.18593	7.67658	11.8377	6.93059	5.62983	3.32577	2.29001	1.36461	8.92954	2.92459	4.9081	6.86408	5.824	8.20962	7.28498	3.40751	6.88598
	Avin_15420	Avin_15420	19.0361	26.0742	32.9921	20.7866	24.3052	19.1354	22.8643	19.9591	17.7566	12.6011	19.1414	12.7488	13.1676	18.4223	14.4246	12.8682	3.68108	17.9522	9.70667	10.1041	12.5831	11.3584	10.642
	Avin_15430	Avin_15430	4.67554	3.61028	3.97496	2.81852	1.91883	3.67988	2.61306	4.09418	2.36755	5.04043	2.25193	3.32577	3.43501	2.72923	2.06066	1.16984	9.20269	3.16804	1.94133	1.26302	1.32454	2.27167	2.50399
	Avin_15440	Avin_15440	14.3606	10.4297	14.3098	15.8542	22.3864	22.0793	11.1055	18.9356	17.7566	16.3814	18.0154	16.6288	12.0225	10.2346	15.7984	11.6984	17.1784	21.1202	15.5307	10.7357	13.2454	11.9263	15.0239
	Avin_15450	Avin_15450	7.01331	12.8365	10.7324	6.34166	8.95455	7.35976	12.4121	7.67658	10.654	8.1907	11.8226	8.31441	6.29752	8.18768	13.7378	12.2833	9.81621	9.50411	14.2365	7.57811	3.31135	7.38294	5.00798
	Avin_15460	Avin_15460	62.7859	55.7587	59.2268	56.018	44.7728	37.5348	45.7286	45.5477	27.8187	32.7628	52.9204	32.1491	60.6852	48.4438	42.587	47.3784	46.627	52.8006	40.1209	33.47	47.6835	49.9768	48.2018
	Avin_15470	Avin_15470	16.6984	16.848	15.8998	12.6833	14.0714	15.4555	19.598	16.3767	20.716	8.1907	16.8895	12.1945	9.16004	14.3284	13.0509	13.4531	7.36215	15.3122	19.4133	18.9453	15.2322	18.7413	12.52
	Avin_15480	Avin_15480	19.3701	23.6674	15.5023	21.4912	21.7468	25.0232	11.1055	20.9827	18.3485	25.2022	16.8895	10.5316	16.6026	15.0108	18.546	14.038	25.154	20.0642	22.0018	33.47	27.1531	42.5939	33.8039
	Avin_15490	fadE	29.3891	27.2777	25.0422	27.8329	6.39611	6.62378	11.1055	6.14126	13.0215	10.0809	6.75579	29.3776	41.2202	22.5161	14.4246	16.9626	14.1108	24.8163	16.8249	15.1562	15.8945	14.7659	15.6499
	Avin_15500	Avin_15500	21.3739	26.0742	17.8873	15.8542	14.7111	11.0396	16.3317	20.9827	4.73509	8.1907	10.6967	8.31441	11.45	11.5992	12.364	15.2079	11.0432	13.7282	1.29422	6.31509	11.9209	3.97543	7.51197
	Avin_15510	Avin_15510	20.372	21.2605	9.93739	15.1495	23.6656	16.1915	16.9849	14.3296	9.47019	10.7109	9.57071	13.3031	24.0451	20.4692	26.1017	20.4721	14.7243	13.2001	9.05956	6.31509	3.97363	7.95086	6.88598
	Avin_15520	Avin_15520	7.34728	11.6331	7.94991	7.75092	11.513	5.15183	5.22613	6.14126	4.14321	6.30054	7.31877	8.86871	8.58753	17.0577	7.55576	4.67935	11.6567	5.28006	14.8836	5.68358	9.27179	12.4942	8.13797
	Avin_15530	Avin_15530	8.34918	4.41256	7.15492	4.22778	6.39611	5.88781	3.9196	4.60595	1.77566	10.7109	5.06684	6.09724	10.8775	6.82307	9.61643	9.3587	6.13513	8.44809	13.5893	7.57811	11.9209	15.9017	12.52
	Avin_15540	queF	8.01522	8.02284	7.55241	10.5694	15.9903	13.2476	14.3719	13.8178	23.0836	17.6415	20.8304	3.32577	6.29752	6.14076	12.364	12.8682	7.97567	13.2001	12.2951	18.3138	17.8813	17.6055	14.3979
	Avin_15550	trkH	22.7098	25.6731	27.4272	26.4236	29.4221	33.1189	28.0904	19.4473	26.6349	35.283	24.2083	25.4975	28.0526	25.9277	24.728	25.1515	20.2459	24.8163	21.3547	32.8385	29.8022	32.3714	35.6819
	Avin_15560	Avin_15560	1.33587	2.40685	1.58998	1.05694	1.27922	1.47195	1.9598	1.53532	1.77566	1.89016	1.12597	1.66288	0	2.04692	1.37378	1.75476	3.68108	1.05601	1.29422	1.26302	1.98681	1.70376	0.625998
	Avin_15570	Avin_15570	5.34348	3.20914	1.58998	3.52315	1.91883	2.9439	6.53266	6.14126	4.73509	1.89016	5.06684	1.10859	4.58002	4.09384	4.12133	4.09443	2.45405	2.11202	9.05956	9.47264	4.6359	5.67919	3.75599
	Avin_15580	Avin_15580	14.6946	18.4525	13.1174	13.388	11.513	11.7756	5.22613	15.8649	5.91887	3.78032	18.5784	5.54294	8.01503	8.86999	8.24265	10.5285	14.1108	11.6161	3.88267	15.7877	16.5568	6.24711	7.51197
	Avin_15590	Avin_15590	18.3682	20.4582	22.2597	21.1389	11.513	23.5512	14.3719	22.0062	17.1647	8.1907	16.3265	13.3031	18.8926	17.74	15.1115	26.9062	16.5648	20.5922	17.472	17.0508	21.1927	18.1734	21.9099
	Avin_15600	Avin_15600	46.4215	50.5439	52.0719	54.2565	14.0714	25.7592	24.8241	29.171	33.1457	37.1732	24.2083	23.2804	19.4651	39.5738	37.0919	12.8682	15.3378	33.7924	16.8249	25.2604	27.8154	22.1488	18.7799
	Avin_15610	Avin_15610	9.68505	8.82512	10.7324	1.76157	3.83767	3.67988	5.22613	2.04709	4.73509	6.30054	1.12597	2.77147	4.00752	6.14076	4.12133	4.67935	4.29459	1.05601	5.824	4.42057	7.28498	7.38294	2.50399
	Avin_15620	Avin_15620	8.34918	2.40685	6.35993	1.40926	5.7565	2.20793	3.26633	5.62949	1.77566	1.89016	1.12597	0.554294	1.71751	1.36461	0.686888	0.584918	0.613513	2.11202	1.94133	5.68358	1.98681	3.40751	3.75599
	Avin_15630	ispZ	12.3568	11.232	14.3098	6.34166	7.03572	5.15183	10.4523	14.8414	7.10264	5.04043	5.06684	6.65153	11.45	9.5523	12.364	3.50951	11.0432	8.9761	7.76534	7.57811	6.62271	3.97543	15.6499
	Avin_15640	Avin_15640	43.7497	42.1199	39.7496	48.6194	49.8897	38.2707	33.9698	36.3358	23.0836	23.942	33.779	49.3322	50.9527	52.5376	35.7182	35.0951	35.5837	33.7924	44.6507	34.1015	41.7231	52.8164	35.0559
	Avin_15650	Avin_15650	10.687	10.4297	9.53989	8.45555	8.31494	2.9439	3.9196	6.65304	5.32698	2.52022	6.75579	6.65153	12.595	10.2346	6.18199	2.92459	4.29459	6.33607	6.47112	5.05207	1.32454	5.67919	1.87799
	Avin_15660	scpA	6.01141	9.22626	9.93739	8.80787	7.67533	13.9835	6.53266	5.11772	10.0621	4.41038	10.6967	8.86871	8.01503	5.45846	4.12133	4.67935	1.22703	11.0881	10.3538	8.20962	9.27179	4.54335	6.88598
	Avin_15670	scpB	7.34728	3.61028	8.34741	8.45555	3.19806	2.20793	3.9196	4.60595	4.14321	3.78032	7.31877	4.43435	2.29001	2.04692	6.18199	4.09443	1.84054	2.11202	2.58845	2.52604	2.64908	2.27167	6.88598
	Avin_15680	edd-1	64.7897	75.0135	68.7667	94.068	25.5844	34.5909	23.5176	41.9653	30.1862	34.0229	34.3419	97.5558	91.6004	73.6892	57.6986	33.9253	62.5783	58.0806	41.4151	18.3138	29.1399	25.5563	24.4139
	Avin_15690	glk	19.3701	12.4354	21.8623	25.0143	10.2338	8.83171	9.79899	12.2825	14.2053	8.82075	13.5116	22.7261	29.7701	21.8338	15.7984	17.5476	19.6324	18.4802	14.8836	3.15755	6.62271	6.24711	6.88598
	Avin_15700	hexR-2	14.3606	22.4639	12.7199	13.7403	14.0714	7.35976	21.5578	19.9591	30.7781	25.8322	35.4679	35.4748	36.6401	30.0215	31.5968	29.8308	28.2216	31.6804	38.1796	47.3632	27.1531	31.2355	37.5599
	Avin_15710	pgl-1	9.68505	6.41827	11.1299	6.34166	10.2338	3.67988	10.4523	3.5824	13.6134	5.04043	9.00772	15.5202	13.1676	10.2346	13.7378	11.1135	8.58918	8.44809	8.41245	15.7877	13.2454	11.9263	8.76397
	Avin_15720	eda-2	1.66984	3.61028	5.16744	6.69398	1.91883	0.735976	0.653266	1.53532	9.47019	5.67048	6.19281	1.10859	1.71751	4.09384	1.37378	3.50951	6.13513	7.92009	11.0009	5.05207	5.29817	7.38294	6.88598
	Avin_15730	Avin_15730	76.4785	63.7816	76.7166	64.4736	141.994	147.195	109.749	127.943	227.284	209.178	248.275	70.3954	63.5478	85.2884	89.2954	129.852	109.205	127.249	125.54	195.136	218.549	214.673	232.245
	Avin_15740	Avin_15740	30.725	38.1085	36.9671	35.9361	41.5747	44.8945	45.0754	37.8711	83.456	77.4966	105.841	19.4003	22.9001	24.5631	26.1017	49.7181	41.7189	49.6325	45.9449	94.0949	78.148	65.8786	72.6157
	Avin_15750	gph	18.0342	26.4754	25.8372	23.6051	14.0714	10.3037	10.4523	28.6592	18.3485	17.0115	14.6375	9.9773	25.1901	19.7869	20.6066	19.8872	15.3378	20.5922	23.9431	26.5234	29.8022	37.4826	26.2919
	Avin_15760	ubiG	23.3777	20.8594	25.4397	19.7296	19.1883	17.6634	11.7588	22.0062	15.3891	20.7918	23.6453	18.2917	12.595	16.3754	21.2935	16.9626	15.3378	14.7842	19.4133	20.8398	14.57	22.7167	18.1539
	Avin_15770	Avin_15770	18.7022	14.04	17.0923	19.025	14.7111	14.7195	17.6382	14.3296	14.2053	25.2022	10.1337	11.6402	13.1676	15.6931	11.6771	9.94361	12.2703	13.7282	10.3538	13.8932	13.2454	17.0376	11.894
	Avin_15780	Avin_15780	28.3872	28.8822	27.0297	32.0606	28.7825	31.647	41.1558	28.1475	20.1241	30.2426	24.7712	29.3776	32.0601	27.9746	42.587	37.4348	33.1297	33.2644	27.1787	25.2604	38.4117	37.4826	28.1699
	Avin_15790	Avin_15790	10.353	9.22626	9.1424	8.80787	11.513	5.88781	8.49246	11.7708	9.47019	11.341	10.1337	13.8574	12.0225	11.5992	12.364	12.8682	14.1108	10.0321	11.0009	9.47264	10.5963	11.3584	11.894
	Avin_15800	mtnA	27.7193	24.8708	21.0673	33.1176	34.539	31.647	39.8492	25.5886	37.2889	35.9131	29.8381	37.692	28.6251	37.5269	34.3444	30.4158	34.9702	34.8484	42.7094	47.9947	49.6703	50.5448	59.4698
	Avin_15810	gyrA	186.688	164.067	146.278	131.061	200.198	225.945	204.472	194.473	301.862	282.894	265.165	140.791	155.148	156.931	154.55	184.834	144.176	203.81	206.429	262.076	242.391	212.402	296.097
	Avin_15820	serC	72.4709	71.8044	88.244	100.41	114.49	139.099	141.759	129.478	189.404	168.224	210.556	85.3613	70.9903	91.4291	87.9216	149.739	77.9161	139.394	144.306	164.192	123.845	124.942	192.181
	Avin_15830	pheA	71.1351	62.9793	87.0515	77.1569	125.364	105.245	117.588	101.843	153.299	168.224	142.435	70.9497	60.1127	97.5699	94.1036	122.833	93.254	96.0971	108.068	135.143	163.581	110.176	152.117
	Avin_15840	hisC2	35.0666	38.5096	39.3521	37.3454	60.1234	52.2543	47.0352	51.689	39.0645	68.0458	54.0463	27.1604	23.4726	36.1623	28.1624	53.8125	31.2892	38.0164	49.1805	48.6262	50.9949	59.0635	61.9738
	Avin_15850	aroA	99.8562	111.517	124.416	84.2032	141.994	126.588	116.935	123.849	182.301	142.392	156.509	70.9497	88.7379	79.1476	81.0527	102.946	100.616	109.297	120.363	131.985	96.6916	123.806	170.271
	Avin_15860	cmk	109.207	109.512	120.044	156.075	264.799	302.486	347.538	276.357	441.547	408.275	450.949	173.494	187.781	169.894	217.057	363.819	307.37	312.051	270.493	434.478	515.909	402.654	477.636
	Avin_15870	rpsA	775.138	819.533	878.465	992.823	1774.28	2178.49	2134.87	1714.95	2530.32	2376.56	2549.19	916.248	816.388	1073.95	1173.89	2009.78	1473.04	1884.98	1795.73	2305.64	2388.81	1806.55	2586
	Avin_15880	ihfB	15.6965	12.4354	13.9123	10.9218	15.9903	23.5512	22.2111	12.7943	23.6755	14.4912	12.9486	34.3662	18.8926	32.0684	26.1017	22.2269	35.5837	25.3443	27.8258	23.3658	20.5304	11.9263	10.642
	Avin_15890	Avin_15890	20.038	22.4639	20.2723	13.0356	23.026	22.0793	30.7035	19.4473	33.7375	22.0519	29.8381	14.9659	21.1826	26.61	21.2935	12.2833	20.8594	13.7282	17.472	23.9974	11.9209	17.0376	10.642
	Avin_15900	Avin_15900	66.7935	78.2227	72.3442	82.4416	167.578	151.611	156.131	144.32	127.848	130.421	137.368	79.2641	71.5628	85.9707	63.1937	148.569	126.384	118.801	99.0081	167.981	160.932	143.683	164.637
	Avin_15910	rfaH	32.0609	32.4925	30.2097	38.4023	56.2858	60.35	52.2613	54.7596	38.4726	49.7742	32.09	35.4748	30.3426	32.0684	41.9001	26.9062	55.2162	33.2644	47.2391	27.7864	29.8022	27.2601	33.1779
	Avin_15920	rfbB	91.841	101.489	106.529	144.449	135.598	120.7	149.598	140.226	85.8236	110.889	77.6916	141.345	133.393	128.956	157.297	83.6433	152.765	109.825	91.8898	65.677	97.3538	69.2861	95.1517
	Avin_15930	rfbD	39.0742	47.3347	47.302	48.9717	57.565	42.6866	57.4874	61.4126	55.0455	45.9939	35.4679	32.7034	28.0526	26.61	34.3444	31.5856	34.9702	43.2965	29.7671	13.8932	23.1795	16.4696	31.2999
	Avin_15940	rfbA	26.7174	38.1085	32.5946	23.9574	27.5033	26.4951	39.196	46.0595	44.3915	35.283	24.2083	13.8574	23.4726	21.8338	12.364	21.0571	23.927	15.3122	28.4729	11.3672	31.789	18.7413	16.9019
	Avin_15950	rfbC	15.3625	20.8594	23.4522	13.7403	21.7468	17.6634	26.7839	19.9591	26.6349	26.4623	7.88176	10.5316	5.15252	21.8338	9.61643	10.5285	12.2703	19.0082	17.472	9.47264	20.5304	4.54335	10.642
	Avin_15960	Avin_15960	33.7307	31.6902	38.5571	34.5268	35.8182	39.0067	35.2764	31.7299	31.37	34.653	33.216	28.269	25.7626	26.61	34.3444	25.1515	34.3567	34.3204	28.4729	22.1028	15.2322	18.7413	22.5359
	Avin_15970	Avin_15970	54.4367	69.7987	60.8168	62.0074	70.9968	83.9012	82.9648	78.8129	75.7615	72.4562	54.6093	50.4408	54.9602	57.9961	52.8904	65.5109	61.9648	55.9686	58.8872	55.5728	52.9817	52.2485	71.3637
	Avin_15980	Avin_15980	223.424	266.759	259.962	266.702	347.948	259.064	316.834	344.423	240.898	235.64	181.28	257.747	246.748	245.631	255.522	221.684	306.756	233.379	229.725	165.455	184.774	139.708	192.807
	Avin_15990	Avin_15990	126.908	152.434	120.441	179.68	160.542	130.268	146.985	160.185	53.2698	59.8551	63.617	143.008	132.248	128.956	143.56	124.588	210.435	132.001	115.833	96.6209	91.3934	99.3858	111.428
	Avin_16000	Avin_16000	65.1236	74.6124	87.0515	84.5555	91.4644	59.614	91.4573	114.637	31.9619	45.3639	38.8458	64.2981	54.3877	65.5015	69.3757	50.8879	100.003	70.7528	70.5352	51.1523	53.6439	39.1864	45.6978
	Avin_16010	Avin_16010	42.0799	59.7701	55.6494	64.1213	70.3572	64.7659	64.0201	76.254	29.5943	28.9825	30.964	34.3662	39.5027	48.4438	47.3953	62.0014	61.3513	54.9126	45.9449	26.5234	29.8022	42.5939	23.1619
	Avin_16020	Avin_16020	3.00571	4.8137	5.96243	4.22778	2.55844	5.88781	7.83919	4.60595	2.95943	1.89016	1.12597	3.88006	4.58002	4.09384	6.18199	8.18886	9.81621	4.75205	1.94133	4.42057	1.98681	2.83959	3.75599
	Avin_16030	Avin_16030	20.372	18.8537	11.1299	19.3773	14.7111	14.7195	24.8241	28.6592	11.2458	17.0115	7.88176	19.4003	12.595	17.74	14.4246	23.3967	22.0865	20.0642	22.0018	9.47264	13.2454	12.4942	14.3979
	Avin_16040	Avin_16040	302.574	458.104	288.184	170.168	222.585	233.304	211.005	210.338	75.1696	66.1556	65.869	160.745	156.293	278.381	211.561	87.7378	153.378	123.025	163.072	61.8879	56.9553	69.854	60.0958
	Avin_16050	Avin_16050	3.00571	3.20914	5.16744	1.76157	7.03572	2.20793	3.9196	3.07063	5.91887	3.15027	1.68895	4.98865	3.43501	1.36461	4.12133	1.75476	2.45405	1.05601	2.58845	2.52604	0	2.27167	1.87799
	Avin_16060	Avin_16060	4.34158	0.802284	2.38497	3.52315	5.7565	1.47195	1.9598	3.5824	4.73509	3.15027	0.562983	4.98865	3.43501	2.72923	4.12133	4.67935	3.06756	2.64003	1.94133	2.52604	1.98681	3.97543	2.50399
	Avin_16070	gspD	12.0228	12.4354	15.1048	6.34166	5.11689	10.3037	15.0251	13.3061	14.2053	6.30054	11.8226	2.77147	5.15252	12.9638	7.55576	20.4721	4.9081	10.5601	11.0009	8.20962	16.5568	5.67919	10.642
	Avin_16080	Avin_16080	1.66984	3.20914	1.98748	0.704629	1.27922	2.9439	1.30653	0	1.18377	0	1.68895	1.10859	0.572502	0	0	2.92459	1.22703	2.11202	0.647112	0	1.32454	2.83959	1.87799
	Avin_16090	Avin_16090	1.66984	3.20914	4.37245	1.05694	1.91883	0.735976	0.653266	3.5824	0	1.26011	2.81491	0.554294	4.00752	4.09384	0	0.584918	0.613513	2.64003	3.88267	3.15755	3.31135	5.11127	2.50399
	Avin_16100	Avin_16100	2.0038	2.40685	2.78247	4.22778	0.639611	0.735976	4.57286	3.07063	1.18377	3.78032	2.81491	3.88006	2.29001	2.72923	0	5.26427	2.45405	3.16804	3.23556	3.78906	3.31135	2.83959	6.25998
	Avin_16110	Avin_16110	4.34158	3.61028	3.97496	4.22778	5.11689	4.41586	7.18593	3.5824	3.55132	3.15027	5.06684	7.76012	4.00752	2.72923	6.86888	7.60394	4.29459	3.16804	6.47112	4.42057	1.32454	5.67919	6.25998
	Avin_16120	Avin_16120	1.66984	0.401142	1.58998	1.76157	3.83767	1.47195	1.9598	4.09418	2.95943	2.52022	3.3779	1.66288	2.29001	2.04692	0	2.33967	2.45405	0.528006	1.29422	0	2.64908	2.27167	4.38198
	Avin_16130	Avin_16130	0.667935	1.20343	3.57746	3.17083	2.55844	2.9439	3.9196	1.53532	1.18377	0	3.94088	3.88006	0.572502	1.36461	4.80821	3.50951	3.06756	3.16804	3.23556	0	1.32454	0.567919	1.252
	Avin_16140	Avin_16140	6.01141	2.80799	1.19249	7.39861	5.7565	5.88781	5.22613	2.04709	4.73509	2.52022	1.12597	5.54294	4.00752	4.09384	4.12133	2.92459	5.52162	5.80806	6.47112	1.89453	1.32454	6.24711	5.63398
	Avin_16150	gspG2	6.34538	10.0285	9.53989	3.17083	3.19806	4.41586	5.8794	2.55886	7.69453	3.15027	3.3779	2.21718	3.43501	6.82307	3.43444	6.4341	1.84054	4.75205	8.41245	2.52604	2.64908	5.11127	3.12999
	Avin_16160	Avin_16160	13.0247	11.6331	11.5274	7.39861	12.7922	16.1915	12.4121	13.3061	13.6134	15.7513	17.4525	8.86871	9.73254	15.0108	6.86888	8.18886	16.5648	19.0082	11.0009	22.1028	21.8549	22.7167	14.3979
	Avin_16170	gspE	63.7878	51.3462	54.0594	74.3384	79.3118	83.9012	88.1909	78.3011	107.131	120.34	114.285	69.8411	65.2653	64.1369	74.1839	85.983	87.1188	72.8648	87.3601	98.5155	98.6784	93.7066	105.794
	Avin_16180	cysC1	18.3682	22.0628	20.2723	31.0037	30.0617	20.6073	27.4372	28.6592	37.8807	40.9535	33.216	20.5089	22.9001	31.3861	16.4853	31.0007	23.3135	30.0963	21.3547	27.1549	39.074	23.8526	37.5599
	Avin_16190	Avin_16190	31.059	35.7016	25.8372	30.6514	30.7013	30.911	30.0502	30.7063	56.8211	50.4043	46.1646	27.1604	38.9302	29.3392	28.1624	50.8879	40.4919	39.6004	43.3565	38.5221	33.1135	39.1864	36.3079
	Avin_16200	Avin_16200	10.353	11.6331	6.75742	10.9218	9.59417	9.56769	13.7186	9.72367	22.4917	17.0115	13.5116	14.4117	8.01503	15.6931	15.1115	11.6984	11.0432	10.0321	12.2951	11.3672	13.2454	7.95086	14.3979
	Avin_16210	Avin_16210	23.3777	25.6731	33.3896	17.968	35.8182	27.2311	41.1558	40.43	40.8402	42.2136	50.6684	38.2463	22.3276	30.0215	34.3444	28.661	37.4243	34.3204	45.9449	17.6823	21.1927	23.8526	35.0559
	Avin_16220	Avin_16220	28.7212	33.6959	29.4147	32.7653	46.6916	23.5512	37.2362	37.8711	42.6158	24.5721	30.4011	55.9837	36.0676	40.2561	34.3444	29.2459	41.1054	40.6565	23.9431	32.8385	31.789	19.3092	31.9259
	Avin_16230	Avin_16230	21.0399	29.2834	29.0172	16.9111	24.9448	18.3994	24.8241	28.6592	17.1647	18.9016	19.7044	20.5089	33.2051	24.5631	17.8591	24.5666	25.154	24.2883	20.0605	11.9987	21.1927	15.3338	18.1539
	Avin_16240	eexD	62.1179	78.2227	70.7542	89.1356	65.8799	58.8781	62.0603	75.7423	95.8856	86.3174	82.7585	146.334	144.843	109.169	108.528	61.4164	111.046	107.185	95.1254	65.677	58.9421	53.9523	53.8358
	Avin_16250	eexE	47.0894	58.9679	74.7292	63.4166	47.9708	47.8384	44.4221	60.9009	56.8211	55.4447	43.3497	77.0469	77.2878	73.6892	59.7592	40.3594	59.5108	71.8088	54.3574	37.8906	43.0476	32.3714	27.5439
	Avin_16260	eexF	26.3834	38.5096	54.8544	51.4379	34.539	29.439	31.3568	40.43	35.5132	32.1327	30.964	57.6466	62.4027	52.5376	48.769	41.5292	38.6513	45.9365	37.5325	31.5755	25.8286	30.6676	22.5359
	Avin_16270	hrpA	31.3929	35.3005	42.532	47.9148	40.9351	34.5909	38.5427	40.9418	43.7996	28.3524	46.1646	19.9546	31.4876	34.7977	26.7886	32.1705	30.6756	37.4884	41.4151	45.4687	34.4381	44.2977	32.5519
	Avin_16280	Avin_16280	5.34348	4.8137	3.17996	4.22778	2.55844	2.20793	9.14573	7.67658	4.73509	2.52022	6.19281	3.32577	1.71751	5.45846	4.80821	4.67935	4.29459	6.86408	5.824	5.05207	5.29817	1.13584	3.75599
	Avin_16290	Avin_16290	2.67174	2.80799	1.19249	1.76157	0.639611	0.735976	1.9598	3.5824	2.95943	1.26011	4.50386	1.66288	1.145	1.36461	1.37378	0.584918	1.22703	2.64003	7.76534	1.89453	3.31135	0	1.87799
	Avin_16300	Avin_16300	6.01141	10.8308	12.7199	5.98935	12.7922	10.3037	9.79899	10.7472	6.51075	6.93059	15.2005	8.86871	2.86251	12.2815	10.9902	15.7928	7.97567	11.6161	3.88267	10.1041	13.2454	10.2225	10.016
	Avin_16310	Avin_16310	7.34728	6.81941	5.96243	5.98935	5.7565	0	0	6.65304	10.0621	11.971	2.81491	4.43435	0.572502	5.45846	2.74755	3.50951	4.29459	1.05601	5.824	3.78906	0.662271	3.40751	3.75599
	Avin_16320	Avin_16320	1.33587	2.40685	2.38497	1.05694	0	0	0	0.511772	0	0	0.562983	0.554294	0.572502	0.682307	0	1.16984	0	1.05601	0	0.631509	0.662271	0	0
	Avin_16330	Avin_16330	1.66984	3.20914	0	2.11389	1.91883	2.20793	0	2.55886	2.95943	2.52022	1.68895	0	2.86251	1.36461	0.686888	1.75476	0	0.528006	3.23556	3.78906	3.97363	3.97543	1.252
	Avin_16340	Avin_16340	14.0266	14.04	11.9249	9.16018	10.2338	5.15183	2.61306	7.16481	6.51075	5.04043	2.81491	15.5202	18.3201	17.74	9.61643	9.94361	8.58918	4.75205	8.41245	3.15755	9.27179	2.27167	1.87799
	Avin_16350	Avin_16350	4.34158	3.20914	1.19249	3.17083	1.27922	0	1.30653	2.55886	4.14321	1.26011	4.50386	2.77147	1.145	0	2.74755	2.33967	1.22703	3.69604	0.647112	5.68358	0.662271	2.27167	2.50399
	Avin_16360	Avin_16360	26.7174	26.0742	31.4021	26.7759	17.2695	13.2476	9.14573	12.2825	14.7972	9.45081	11.2597	8.86871	5.15252	10.2346	15.1115	4.67935	4.9081	7.92009	16.8249	3.78906	9.93406	11.3584	5.63398
	Avin_16370	Avin_16370	8.01522	6.01713	10.3349	4.58009	5.11689	5.88781	4.57286	6.14126	4.73509	0	5.62983	6.09724	4.58002	1.36461	9.61643	2.33967	1.84054	6.33607	3.88267	1.26302	5.29817	1.13584	6.25998
	Avin_16380	Avin_16380	3.33967	8.42398	1.19249	3.52315	3.83767	0.735976	3.9196	3.07063	2.95943	5.04043	2.81491	6.09724	7.44253	3.41153	4.80821	1.75476	0	0.528006	4.52978	2.52604	5.29817	3.40751	5.63398
	Avin_16390	fadB	0	1.60457	2.38497	1.40926	3.83767	0	0	0	2.36755	5.04043	0	3.88006	1.145	0	1.37378	1.16984	1.22703	1.05601	0	1.89453	3.31135	0.567919	3.12999
	Avin_16400	Avin_16400	2.33777	3.20914	2.38497	0.704629	3.19806	2.9439	2.61306	2.04709	1.18377	1.89016	1.68895	1.10859	2.86251	2.04692	1.37378	1.75476	0.613513	1.05601	0	2.52604	0	2.27167	4.38198
	Avin_16410	etfB3	0.667935	2.00571	1.58998	2.81852	0.639611	1.47195	2.61306	1.53532	0	2.52022	1.68895	0	2.29001	1.36461	1.37378	2.33967	1.22703	0	0.647112	1.26302	1.32454	3.40751	1.252
	Avin_16420	etfA3	0.667935	1.20343	0.794991	0.704629	0	0	1.30653	0	1.77566	0	0.562983	0	1.145	0.682307	0	2.92459	0	3.16804	0	1.26302	0	0	0
	Avin_16430	Avin_16430	2.67174	1.20343	1.98748	2.11389	0	0	1.30653	1.02354	1.77566	6.30054	2.25193	3.32577	1.145	0	1.37378	2.92459	1.84054	2.11202	2.58845	1.26302	0	2.27167	2.50399
	Avin_16440	Avin_16440	4.00761	5.21485	3.97496	3.52315	5.11689	4.41586	2.61306	3.5824	2.36755	0.630054	2.25193	4.43435	10.305	3.41153	2.74755	5.84918	6.13513	4.75205	2.58845	5.05207	6.62271	5.11127	5.63398
	Avin_16450	Avin_16450	2.0038	0.802284	0.794991	1.05694	1.27922	0	0.653266	2.04709	0	0.630054	1.12597	1.10859	3.43501	0	0.686888	0	2.45405	1.05601	0	0.631509	3.31135	0	0
	Avin_16460	Avin_16460	3.67364	4.41256	5.56494	3.52315	4.47728	4.41586	2.61306	3.5824	1.18377	4.41038	5.62983	7.20583	6.29752	6.82307	7.55576	6.4341	1.84054	3.16804	7.11823	2.52604	4.6359	6.81502	3.75599
	Avin_16470	Avin_16470	12.6908	9.22626	9.53989	14.0926	16.6299	18.3994	16.9849	15.3532	24.8592	40.9535	25.3342	13.8574	6.87003	7.50538	11.6771	10.5285	19.0189	7.92009	13.5893	8.84113	19.8681	15.9017	8.13797
	Avin_16480	Avin_16480	3.00571	2.00571	2.38497	2.4662	2.55844	4.41586	3.9196	4.09418	2.95943	6.30054	3.94088	8.86871	5.15252	2.72923	5.4951	4.67935	6.13513	6.33607	5.17689	0.631509	4.6359	5.67919	3.75599
	Avin_16490	Avin_16490	35.0666	30.4868	27.0297	54.2565	52.4481	45.6305	73.1658	65.5068	53.8617	60.4852	49.5425	69.8411	83.5853	61.4076	94.7905	64.341	111.046	52.2726	45.2978	45.4687	78.148	70.9898	51.9578
	Avin_16500	Avin_16500	0.667935	1.60457	0.397496	0.704629	0.639611	1.47195	0	1.53532	3.55132	1.89016	0	1.10859	1.71751	2.72923	3.43444	1.16984	1.84054	0.528006	0.647112	1.26302	1.98681	0.567919	1.252
	Avin_16510	Avin_16510	10.687	11.232	9.93739	12.6833	12.1526	12.5116	11.7588	11.259	10.0621	10.7109	9.00772	12.7488	9.73254	10.9169	13.0509	11.6984	12.8838	11.6161	9.05956	13.2617	12.5831	13.63	11.268
	Avin_16520	transposase	47.4234	51.7473	40.5445	45.0963	49.8897	44.8945	47.0352	39.4064	24.2674	23.312	25.3342	72.6126	64.6928	53.2199	59.0723	59.0768	74.2351	51.2166	34.944	27.7864	45.0344	41.4581	33.8039
	Avin_16540	Avin_16540	5.67745	3.61028	3.97496	4.58009	5.7565	5.15183	5.22613	6.14126	4.73509	5.67048	6.19281	6.65153	6.29752	4.09384	4.12133	5.26427	5.52162	5.80806	5.17689	3.78906	1.98681	3.40751	4.38198
	Avin_16550	Avin_16550	4.67554	4.8137	3.17996	3.52315	5.7565	5.15183	5.22613	4.60595	4.73509	6.93059	4.50386	4.43435	4.58002	6.82307	2.74755	2.92459	3.06756	4.22405	2.58845	4.42057	3.31135	3.97543	3.12999
	Avin_16560	Avin_16560	2.67174	1.60457	0.397496	1.40926	1.27922	0	0	0.511772	0.591887	1.89016	1.68895	2.77147	3.43501	2.04692	0.686888	1.75476	3.06756	2.11202	1.94133	0	1.98681	0	1.252
	Avin_16570	Avin_16570	0.667935	0	0.397496	0	0.639611	0	0	0.511772	0.591887	0	0	1.10859	1.145	2.04692	0	0	1.84054	1.58402	0	0	0	1.13584	0.625998
	Avin_16580	Avin_16580	1.0019	0.401142	1.58998	1.76157	2.55844	2.9439	3.9196	1.02354	1.18377	1.26011	0	0	2.29001	2.72923	3.43444	4.09443	2.45405	2.64003	1.29422	0.631509	0	1.13584	2.50399
	Avin_16590	Avin_16590	7.34728	10.0285	5.96243	5.98935	6.39611	2.9439	5.8794	4.60595	5.91887	1.89016	5.62983	10.5316	10.8775	5.45846	7.55576	7.01902	6.13513	4.22405	5.17689	9.47264	3.97363	4.54335	12.52
	Avin_16600	Avin_16600	7.68125	6.81941	7.94991	11.2741	9.59417	2.20793	9.14573	7.67658	14.2053	13.8612	14.0746	24.3889	22.3276	10.9169	16.4853	19.3023	13.4973	16.3682	16.1778	11.3672	15.2322	16.4696	15.6499
	Avin_16610	Avin_16610	6.34538	5.21485	3.97496	3.17083	3.83767	4.41586	2.61306	5.62949	2.95943	4.41038	5.62983	12.1945	7.44253	4.09384	3.43444	0	7.97567	2.64003	7.11823	5.05207	1.98681	9.0867	1.252
	Avin_16620	zwf-3	59.1122	57.7644	68.7667	59.1889	33.2598	43.4226	31.3568	32.2416	130.215	119.08	112.034	127.488	124.805	150.108	157.984	183.664	131.292	186.914	179.897	253.235	232.457	259.539	247.895
	Avin_16630	pgi	29.3891	27.6788	38.1596	34.1745	12.7922	25.7592	18.2915	14.8414	76.9453	71.8261	80.5065	52.658	42.9377	59.3607	65.2543	66.0958	63.1918	82.3689	90.5956	113.672	95.367	111.312	109.55
	Avin_16640	Avin_16640	5.67745	4.8137	5.56494	6.69398	6.39611	5.15183	4.57286	5.11772	6.51075	5.67048	7.88176	5.54294	6.29752	4.77615	6.18199	6.4341	7.97567	3.69604	4.52978	5.05207	7.94725	8.51878	5.63398
	Avin_16650	Avin_16650	10.019	5.61599	9.93739	10.9218	12.7922	4.41586	9.14573	5.62949	2.36755	3.15027	6.75579	8.31441	11.45	6.14076	9.61643	7.01902	13.4973	10.5601	7.11823	6.9466	8.60952	5.11127	9.38997
	Avin_16660	Avin_16660	12.3568	14.4411	15.5023	17.2634	12.1526	7.35976	7.18593	7.16481	11.8377	6.93059	11.2597	14.4117	18.3201	11.5992	9.61643	9.94361	11.0432	12.1441	11.648	6.9466	10.5963	7.38294	9.38997
	Avin_16670	Avin_16670	9.68505	10.8308	11.1299	12.331	14.0714	6.62378	8.49246	11.259	15.9809	7.56065	11.8226	6.65153	10.305	9.5523	6.18199	7.01902	16.5648	7.92009	9.70667	8.20962	8.60952	6.81502	8.13797
	Avin_16680	Avin_16680	18.3682	16.848	17.0923	15.5018	12.1526	11.0396	7.83919	13.3061	14.7972	21.4218	19.7044	21.0632	19.4651	15.6931	16.4853	12.2833	15.3378	17.9522	13.5893	9.47264	12.5831	22.7167	18.1539
	Avin_16690	Avin_16690	24.3796	26.8765	21.8623	28.5375	21.1072	26.4951	15.0251	25.5886	20.1241	25.2022	25.3342	34.9205	25.1901	32.7507	37.0919	28.0761	20.2459	30.0963	24.5902	21.4713	25.1663	43.1618	26.2919
	Avin_16700	Avin_16700	16.3644	13.6388	14.7073	15.5018	10.8734	8.83171	5.8794	9.2119	21.8998	22.6819	18.5784	16.6288	17.1751	7.50538	10.9902	7.01902	11.0432	17.9522	10.3538	17.0508	7.28498	18.1734	26.9179
	Avin_16710	Avin_16710	0.333967	0.802284	1.19249	0.352315	0.639611	0	0.653266	0	1.18377	0.630054	0.562983	0.554294	0.572502	2.04692	0.686888	1.16984	0.613513	0.528006	0.647112	1.89453	0.662271	0.567919	2.50399
	Avin_16720	Avin_16720	8.34918	8.42398	5.16744	6.34166	7.67533	11.7756	4.57286	10.7472	13.6134	11.341	9.00772	9.423	4.00752	6.14076	3.43444	8.77378	6.13513	11.6161	8.41245	13.2617	9.27179	3.97543	10.016
	Avin_16730	Avin_16730	19.0361	30.4868	34.5821	40.1639	23.026	33.8549	11.1055	18.9356	16.5728	8.82075	9.57071	17.1831	21.1826	17.0577	22.6673	28.661	13.4973	17.9522	14.8836	9.47264	17.8813	10.7905	15.0239
	Avin_16740	Avin_16740	10.353	8.82512	14.7073	13.388	15.9903	6.62378	12.4121	13.3061	2.36755	6.30054	6.75579	7.20583	9.73254	10.2346	2.06066	5.84918	7.97567	5.80806	11.0009	3.15755	7.28498	3.40751	8.13797
	Avin_16750	Avin_16750	1.0019	3.20914	3.97496	2.81852	4.47728	2.20793	1.9598	6.14126	2.95943	1.89016	1.68895	2.21718	1.145	4.09384	2.06066	1.75476	0.613513	3.16804	1.94133	0.631509	0	1.13584	0.625998
	Avin_16760	Avin_16760	13.3587	14.8423	14.3098	12.6833	17.9091	8.09573	13.7186	13.8178	7.10264	6.93059	5.06684	13.3031	15.4576	10.9169	13.0509	11.6984	14.1108	14.7842	9.05956	8.84113	19.8681	13.0621	14.3979
	Avin_16770	Avin_16770	38.7402	30.0856	36.9671	44.744	20.4676	27.9671	45.0754	23.5415	13.6134	22.0519	25.3342	37.1377	32.0601	30.0215	28.1624	24.5666	28.2216	35.3764	31.0614	20.2083	29.8022	31.2355	24.4139
	Avin_16780	Avin_16780	54.1027	77.8215	63.5993	63.4166	21.7468	22.0793	11.1055	20.4709	11.8377	12.6011	9.57071	47.6693	52.0977	40.9384	46.7084	18.1325	29.4486	30.0963	25.2374	11.3672	19.2059	15.3338	15.6499
	Avin_16790	Avin_16790	71.803	71.4033	63.5993	54.2565	30.0617	21.3433	18.9447	31.7299	3.55132	6.30054	2.81491	43.7892	44.0827	55.2669	54.2641	21.642	39.2648	44.8805	27.1787	13.8932	7.28498	14.7659	7.51197
	Avin_16800	Avin_16800	72.8049	59.7701	58.4318	79.6231	72.9157	70.6537	77.7387	62.4362	44.3915	45.3639	43.3497	101.99	105.34	75.0538	100.972	81.3037	96.3215	83.4249	88.6543	66.94	84.1084	90.2991	63.2258
	Avin_16810	Avin_16810	21.3739	18.4525	20.2723	18.6727	12.1526	7.35976	9.79899	10.2354	2.36755	6.93059	5.62983	18.846	14.8851	9.5523	12.364	15.7928	7.97567	13.7282	9.05956	4.42057	4.6359	3.97543	6.88598
	Avin_16820	Avin_16820	22.3758	26.0742	37.3646	21.1389	7.03572	7.35976	11.1055	12.7943	7.10264	3.78032	4.50386	21.0632	17.1751	13.6461	20.6066	12.8682	2.45405	10.0321	14.8836	11.9987	10.5963	6.81502	5.63398
	Avin_16830	Avin_16830	61.116	80.6295	58.8293	65.5305	55.6462	41.2146	55.5276	35.3123	27.8187	30.2426	19.1414	234.466	147.706	143.967	145.62	61.4164	129.451	113.521	81.5361	15.7877	28.4777	21.013	27.5439
	Avin_16838	Avin_16838	55.4386	52.1485	56.4444	69.7583	122.166	104.509	148.945	98.2602	54.4536	47.8841	42.7867	38.2463	36.6401	41.6207	43.9608	79.5489	66.8729	68.1128	43.3565	52.4153	59.6044	64.7427	50.0798
	Avin_16840	Avin_16840	14.6946	14.04	13.5148	10.9218	12.1526	25.0232	11.1055	7.16481	4.73509	5.67048	12.3856	4.98865	6.29752	10.9169	4.80821	9.3587	10.4297	8.44809	10.3538	6.9466	8.60952	8.51878	11.268
	Avin_16850	Avin_16850	40.0761	35.7016	24.6447	46.1532	30.0617	22.0793	24.8241	29.6828	18.3485	23.312	18.5784	75.9383	82.4403	66.1838	76.9314	33.9253	63.1918	48.0485	38.1796	33.47	44.3722	36.9147	19.4059
	Avin_16860	Avin_16860	2.33777	1.20343	1.19249	0.352315	1.91883	0.735976	0	0.511772	2.36755	1.26011	2.25193	1.10859	2.29001	2.04692	0.686888	2.92459	0.613513	0	1.94133	3.78906	0.662271	2.83959	0.625998
	Avin_16870	Avin_16870	20.372	10.4297	15.1048	17.968	17.9091	15.4555	15.0251	11.7708	21.8998	13.8612	16.8895	14.9659	18.3201	22.5161	13.7378	26.3213	15.9513	15.8402	14.2365	18.3138	13.9077	14.198	13.772
	Avin_16880	Avin_16880	13.0247	9.22626	9.93739	6.69398	8.31494	11.0396	9.14573	7.16481	11.8377	10.7109	10.1337	7.20583	5.72502	6.82307	9.61643	13.4531	13.4973	9.50411	5.824	17.0508	1.32454	6.24711	6.25998
	Avin_16890	Avin_16890	10.687	9.22626	11.1299	12.331	10.2338	5.88781	2.61306	8.70012	9.47019	5.67048	3.3779	13.8574	15.4576	11.5992	14.4246	11.1135	9.81621	11.6161	12.2951	6.9466	9.27179	13.0621	7.51197
	Avin_16900	Avin_16900	11.3549	6.41827	6.35993	4.22778	9.59417	3.67988	4.57286	5.62949	4.73509	2.52022	2.81491	3.32577	4.58002	3.41153	4.80821	1.75476	6.13513	7.39208	5.17689	1.89453	5.96044	2.83959	3.75599
	Avin_16910	Avin_16910	6.34538	4.41256	5.16744	5.63704	13.4318	14.7195	24.1709	13.3061	24.2674	19.5317	19.7044	2.77147	1.71751	6.14076	8.92954	19.3023	14.7243	10.5601	12.2951	25.8919	32.4513	24.9884	28.1699
	Avin_16920	Avin_16920	7.01331	4.8137	8.34741	8.45555	10.2338	6.62378	7.18593	6.65304	4.73509	5.04043	6.75579	18.2917	10.8775	7.50538	12.364	8.77378	12.8838	6.86408	10.3538	6.31509	4.6359	3.40751	4.38198
	Avin_16930	Avin_16930	12.6908	15.2434	11.1299	11.9787	11.513	12.5116	14.3719	18.9356	14.7972	17.0115	12.3856	23.2804	17.7476	17.0577	17.1722	15.7928	17.7919	14.2562	18.1191	9.47264	13.9077	14.198	18.7799
	Avin_16940	Avin_16940	24.7136	28.0799	27.4272	27.8329	20.4676	25.0232	15.6784	17.912	28.4106	25.8322	18.5784	21.0632	24.0451	20.4692	18.546	16.9626	17.7919	16.8962	30.4142	15.7877	17.8813	19.3092	26.2919
	Avin_16950	Avin_16950	0.667935	0	0.794991	0	0	0	1.30653	1.53532	1.77566	1.26011	0	0.554294	0	1.36461	0	0	0.613513	0	3.88267	1.89453	0	0.567919	1.252
	Avin_16960	Avin_16960	1.0019	2.40685	1.58998	0.352315	0.639611	1.47195	0.653266	1.53532	0	2.52022	1.12597	5.54294	2.29001	0	2.74755	2.92459	2.45405	1.05601	3.88267	1.89453	1.32454	2.83959	0
	Avin_16970	Avin_16970	0.333967	1.60457	0.397496	0.704629	0	0	0.653266	0	0.591887	1.26011	0.562983	0	0.572502	0	1.37378	0	0	0	0.647112	1.26302	0	1.13584	0.625998
	Avin_16980	Avin_16980	0.667935	1.60457	0	0.704629	0	1.47195	1.30653	0	1.77566	0.630054	1.68895	0.554294	0.572502	1.36461	0.686888	2.33967	0	0.528006	0.647112	0.631509	0.662271	0.567919	2.50399
	Avin_16990	Avin_16990	140.934	139.196	145.086	135.289	244.971	234.776	227.99	198.568	224.325	235.01	248.275	178.483	173.468	138.508	205.379	233.382	255.221	220.706	230.372	303.124	385.442	341.319	344.925
	Avin_17000	Avin_17000	6.34538	4.41256	4.76995	6.34166	8.31494	7.35976	9.14573	4.09418	7.69453	10.0809	8.44474	4.43435	3.43501	10.2346	2.06066	6.4341	2.45405	1.58402	10.3538	15.1562	7.28498	14.198	11.268
	Avin_17010	Avin_17010	2.33777	1.20343	1.19249	1.05694	1.91883	2.9439	2.61306	0	1.77566	0	2.81491	0.554294	4.00752	0.682307	2.74755	1.16984	1.22703	2.11202	1.94133	4.42057	1.98681	3.40751	5.00798
	Avin_17020	Avin_17020	0.333967	2.00571	1.58998	0	0.639611	0.735976	1.9598	0	0.591887	1.26011	1.68895	1.10859	1.145	0	0.686888	0	0	0	1.29422	0.631509	0.662271	1.13584	1.252
	Avin_17030	Avin_17030	0.333967	1.60457	0.794991	0	0.639611	0	0.653266	0	0.591887	0	1.12597	0.554294	0.572502	0	0	0	0	0	1.29422	0	0	0.567919	0.625998
	Avin_17040	ParB protein	0.667935	1.60457	1.58998	2.81852	3.19806	5.15183	1.9598	2.04709	2.95943	2.52022	3.94088	3.88006	3.43501	1.36461	1.37378	1.16984	1.22703	3.69604	1.29422	1.26302	1.32454	2.83959	2.50399
	Avin_17050	Avin_17050	0.667935	0.401142	0.794991	0.352315	1.27922	0.735976	0.653266	0	0.591887	1.26011	1.12597	0.554294	1.71751	0	0.686888	0	0.613513	0.528006	0.647112	0	0	1.13584	0.625998
	Avin_17060	Avin_17060	1.66984	4.41256	1.98748	2.81852	0.639611	5.15183	1.30653	3.5824	0	4.41038	2.25193	12.7488	5.72502	1.36461	8.24265	3.50951	6.13513	4.75205	4.52978	4.42057	4.6359	0	1.252
	Avin_17070	Avin_17070	1.33587	2.40685	1.98748	4.22778	0	0.735976	0	4.60595	0.591887	0.630054	0.562983	3.32577	2.86251	0	2.74755	1.75476	4.29459	1.05601	0.647112	0.631509	2.64908	2.27167	0
	Avin_17080	Avin_17080	1.66984	1.60457	0.397496	2.11389	1.91883	2.20793	1.9598	0	0	0	0.562983	1.66288	1.71751	0.682307	0.686888	0	2.45405	1.05601	1.29422	1.26302	1.32454	1.70376	1.252
	Avin_17090	Avin_17090	10.353	15.2434	11.1299	13.388	31.9806	17.6634	28.0904	14.3296	11.8377	10.7109	8.44474	7.76012	9.16004	10.9169	7.55576	21.642	16.5648	13.2001	17.472	12.6302	10.5963	13.63	10.642
	Avin_17100	Avin_17100	3.33967	1.20343	0.794991	5.28472	1.27922	1.47195	2.61306	3.5824	0.591887	2.52022	5.62983	2.21718	0	0	4.12133	5.84918	3.06756	4.22405	3.23556	5.68358	1.32454	5.67919	2.50399
	Avin_17110	Avin_17110	0.667935	1.60457	1.58998	2.11389	1.91883	0.735976	0	2.04709	2.36755	0	1.12597	0	1.145	0.682307	2.74755	0	0.613513	2.11202	1.29422	0	0.662271	0	0.625998
	Avin_17120	Avin_17120	3.67364	2.80799	2.38497	2.11389	2.55844	0.735976	3.9196	1.02354	1.77566	3.78032	2.81491	2.77147	5.15252	1.36461	8.92954	4.09443	2.45405	4.22405	4.52978	1.26302	1.98681	1.13584	3.12999
	Avin_17130	Avin_17130	0.333967	0.401142	0.397496	0.352315	0	0	0.653266	0	0	0	1.12597	0.554294	1.71751	1.36461	2.74755	0.584918	0.613513	0	0.647112	0	0.662271	0	1.252
	Avin_17140	Avin_17140	2.67174	0.802284	2.38497	2.4662	1.91883	2.9439	3.26633	4.09418	2.36755	0	2.81491	0.554294	1.71751	2.04692	0	1.16984	6.13513	0.528006	0.647112	2.52604	0	2.27167	2.50399
	Avin_17150	Avin_17150	10.687	12.4354	11.5274	13.0356	8.31494	10.3037	6.53266	7.67658	11.2458	9.45081	10.6967	16.6288	17.1751	10.9169	12.364	9.3587	9.20269	11.0881	10.3538	12.6302	9.27179	11.3584	11.268
	Avin_17160	Avin_17160	4.67554	5.61599	6.35993	6.69398	6.39611	7.35976	7.83919	5.11772	9.47019	8.1907	10.6967	6.09724	6.29752	7.50538	6.18199	7.60394	7.97567	6.86408	5.824	14.5247	13.9077	12.4942	12.52
	Avin_17170	Avin_17170	7.34728	7.22055	4.37245	3.52315	3.83767	0	6.53266	7.67658	4.73509	3.78032	9.57071	3.32577	4.58002	4.09384	4.80821	7.01902	4.29459	1.05601	3.88267	8.20962	1.32454	3.40751	3.75599
	Avin_17180	Avin_17180	14.0266	11.6331	9.93739	6.69398	1.27922	0.735976	1.30653	4.09418	2.95943	2.52022	2.25193	3.88006	11.45	6.82307	6.18199	8.18886	5.52162	8.44809	3.88267	1.26302	3.97363	3.97543	5.63398
	Avin_17190	Avin_17190	10.019	8.82512	8.7449	7.04629	5.11689	1.47195	2.61306	4.60595	0.591887	3.78032	0.562983	11.6402	15.4576	4.09384	10.9902	3.50951	11.6567	4.75205	7.11823	1.26302	4.6359	3.40751	1.87799
	Avin_17200	Avin_17200	20.706	20.4582	19.0798	19.025	7.03572	11.0396	17.6382	8.18835	4.73509	9.45081	2.25193	19.4003	24.6176	19.1046	25.4148	13.4531	11.6567	14.2562	17.472	11.3672	11.9209	13.0621	10.642
	Avin_17210	Avin_17210	7.01331	5.61599	5.96243	4.22778	2.55844	1.47195	0.653266	1.02354	2.36755	1.26011	2.25193	6.65153	11.45	12.2815	9.61643	5.84918	1.22703	3.16804	4.52978	0	4.6359	0.567919	1.252
	Avin_17220	Avin_17220	2.33777	4.41256	7.55241	1.76157	5.11689	3.67988	0.653266	1.02354	1.18377	0	0	4.43435	4.58002	4.09384	4.12133	0.584918	2.45405	5.28006	0	0.631509	1.32454	0	0.625998
	Avin_17230	Avin_17230	0.333967	0.802284	0.794991	1.05694	0	0.735976	0	0.511772	0	0	0.562983	1.10859	1.145	0.682307	2.74755	0	0	0	0	0.631509	0	0	0
	Avin_17250	Avin_17250	4.67554	6.81941	4.37245	4.58009	3.19806	9.56769	7.18593	5.62949	4.14321	3.15027	7.31877	6.09724	6.87003	6.14076	8.92954	8.77378	18.4054	5.28006	2.58845	17.0508	11.9209	8.51878	13.146
	Avin_17260	Avin_17260	8.34918	5.61599	11.5274	13.0356	10.2338	13.2476	10.4523	6.65304	13.0215	13.8612	11.2597	7.76012	12.595	12.2815	17.8591	12.8682	15.9513	7.92009	8.41245	9.47264	17.8813	11.9263	9.38997
	Avin_17270	Avin_17270	11.6889	10.0285	10.7324	13.0356	11.513	19.1354	10.4523	12.2825	14.2053	10.7109	10.6967	14.9659	10.8775	15.0108	4.12133	19.3023	11.6567	16.8962	8.41245	16.4192	15.2322	19.8772	22.5359
	Avin_17280	Avin_17280	9.35109	9.62741	7.15492	5.63704	2.55844	5.15183	2.61306	7.67658	5.91887	0.630054	3.94088	10.5316	9.16004	11.5992	9.61643	11.6984	4.29459	7.92009	3.23556	5.05207	6.62271	5.11127	5.63398
	Avin_17290	Avin_17290	3.67364	7.6217	2.78247	7.75092	2.55844	1.47195	2.61306	4.60595	2.36755	7.56065	6.19281	9.9773	8.58753	9.5523	2.74755	8.77378	3.06756	3.16804	3.23556	4.42057	5.29817	6.24711	1.87799
	Avin_17300	Avin_17300	12.3568	18.8537	11.1299	14.7972	10.8734	8.09573	10.4523	6.65304	5.91887	6.93059	10.1337	18.846	25.7626	15.0108	16.4853	14.623	15.3378	9.50411	10.3538	6.9466	9.93406	6.81502	5.00798
	Avin_17310	Avin_17310	2.67174	0.802284	1.19249	2.81852	1.27922	4.41586	5.22613	4.60595	3.55132	6.30054	2.25193	4.43435	0	2.04692	1.37378	2.33967	1.22703	2.11202	3.23556	2.52604	3.31135	1.70376	1.87799
	Avin_17320	Avin_17320	1.33587	4.01142	3.97496	4.58009	3.83767	5.15183	4.57286	1.02354	7.69453	3.78032	3.94088	3.88006	2.86251	0	4.80821	4.09443	4.29459	4.75205	1.94133	2.52604	3.97363	1.70376	5.63398
	Avin_17330	Avin_17330	2.33777	2.80799	4.76995	1.76157	1.91883	3.67988	7.83919	1.53532	5.91887	5.04043	5.06684	4.98865	1.71751	5.45846	5.4951	2.92459	6.13513	4.75205	2.58845	0	5.29817	5.67919	2.50399
	Avin_17340	Avin_17340	3.33967	3.61028	4.37245	0	1.27922	1.47195	2.61306	1.02354	0.591887	1.26011	2.25193	3.88006	2.29001	5.45846	6.86888	2.33967	4.9081	3.16804	3.88267	0	2.64908	2.27167	1.252
	Avin_17350	Avin_17350	2.33777	3.20914	3.97496	6.34166	1.91883	0	1.9598	3.5824	2.36755	5.04043	3.3779	1.10859	2.86251	3.41153	2.74755	3.50951	2.45405	0	3.88267	1.89453	3.97363	1.13584	2.50399
	Avin_17360	Avin_17360	4.00761	4.8137	5.16744	5.98935	7.03572	4.41586	3.26633	1.02354	3.55132	0.630054	1.68895	2.21718	7.44253	6.14076	5.4951	6.4341	4.29459	7.39208	1.29422	4.42057	7.28498	5.67919	3.12999
	Avin_17370	Avin_17370	4.00761	6.81941	3.97496	4.93241	2.55844	2.20793	0.653266	3.07063	4.73509	1.26011	5.06684	2.21718	1.71751	2.72923	1.37378	1.75476	1.84054	0	3.88267	0	6.62271	2.27167	2.50399
	Avin_17380	Avin_17380	3.33967	4.8137	5.56494	8.10324	3.19806	4.41586	2.61306	1.02354	2.95943	1.26011	3.3779	4.98865	4.58002	3.41153	1.37378	1.75476	3.68108	3.16804	7.76534	0.631509	5.96044	0	5.63398
	Avin_17390	Avin_17390	0.667935	1.60457	1.58998	1.40926	0	0	1.30653	1.02354	2.95943	0	0.562983	1.66288	0.572502	0.682307	0	0	0	0.528006	0	0	0.662271	0	0.625998
	Avin_17400	Avin_17400	1.0019	0.802284	0.397496	2.11389	1.27922	1.47195	2.61306	0	2.95943	2.52022	1.68895	0	1.145	0	1.37378	1.75476	2.45405	3.16804	0	2.52604	0.662271	0.567919	1.252
	Avin_17410	Avin_17410	10.019	11.6331	10.7324	18.3204	14.7111	16.1915	17.6382	15.3532	14.2053	15.7513	17.4525	17.1831	15.4576	12.9638	14.4246	23.3967	13.4973	20.5922	17.472	27.1549	22.5172	31.2355	20.0319
	Avin_17420	Avin_17420	20.372	17.6502	18.2848	20.0819	25.5844	19.8713	24.1709	17.912	19.5323	20.1617	18.5784	18.2917	7.44253	21.1515	22.6673	22.8118	22.0865	16.8962	22.0018	25.2604	25.8286	28.9639	19.4059
	Avin_17430	Avin_17430	16.6984	12.8365	18.2848	19.3773	17.9091	13.9835	13.7186	20.4709	14.7972	12.6011	19.1414	12.7488	20.0376	19.1046	15.7984	34.5102	15.3378	18.4802	14.2365	22.7343	25.8286	21.5809	16.2759
	Avin_17440	Avin_17440	11.0209	6.81941	8.7449	9.5125	12.7922	8.83171	10.4523	8.70012	9.47019	15.1213	10.1337	16.0745	7.44253	6.14076	8.92954	13.4531	8.58918	13.2001	14.2365	10.1041	7.94725	13.63	13.146
	Avin_17450	Avin_17450	2.33777	1.60457	0.794991	1.76157	1.91883	1.47195	3.26633	2.04709	1.77566	3.15027	1.68895	2.21718	1.71751	2.04692	2.74755	1.75476	1.22703	1.05601	2.58845	2.52604	1.98681	3.97543	1.87799
	Avin_17460	Avin_17460	4.34158	6.41827	5.56494	9.5125	6.39611	5.15183	8.49246	8.70012	8.28641	7.56065	7.31877	4.43435	4.00752	7.50538	6.18199	9.94361	3.06756	8.9761	5.824	8.20962	9.27179	12.4942	13.772
	Avin_17470	Avin_17470	0.333967	0.802284	0.794991	1.76157	0.639611	0	1.30653	0.511772	1.18377	1.89016	0	0.554294	0	0.682307	2.06066	0	0.613513	0	0.647112	0	0	0.567919	0.625998
	Avin_17480	Avin_17480	1.66984	0.401142	3.17996	3.52315	2.55844	5.15183	2.61306	2.04709	5.32698	2.52022	3.3779	2.21718	0	6.14076	2.74755	3.50951	1.22703	3.16804	3.88267	1.89453	4.6359	3.97543	3.75599
	Avin_17490	Avin_17490	3.67364	4.8137	3.17996	2.4662	3.19806	2.20793	3.9196	1.02354	1.18377	1.26011	0.562983	3.32577	4.00752	2.04692	4.12133	2.92459	4.29459	3.69604	3.23556	2.52604	1.32454	2.83959	0.625998
	Avin_17500	Avin_17500	8.01522	4.8137	9.1424	6.69398	1.91883	5.15183	8.49246	3.07063	3.55132	3.15027	4.50386	11.6402	9.73254	6.14076	5.4951	4.09443	2.45405	1.05601	3.88267	5.68358	9.27179	3.40751	1.252
	Avin_17510	Avin_17510	4.00761	4.41256	1.19249	4.93241	0	1.47195	4.57286	1.02354	1.77566	1.89016	3.94088	2.77147	3.43501	6.82307	3.43444	3.50951	3.68108	1.05601	1.29422	3.78906	3.97363	1.13584	1.252
	Avin_17520	Avin_17520	4.67554	4.01142	2.38497	2.4662	2.55844	1.47195	2.61306	2.55886	4.73509	2.52022	2.81491	1.66288	0	6.82307	2.06066	3.50951	1.22703	2.11202	3.88267	4.42057	3.97363	0	0.625998
	Avin_17530	Avin_17530	1.33587	0	0	0.704629	1.27922	0	1.30653	0.511772	0	0	1.68895	0	1.145	0	1.37378	1.16984	1.84054	0	1.29422	0.631509	0	0	0.625998
	Avin_17540	Avin_17540	6.67935	7.6217	9.1424	15.5018	6.39611	8.09573	7.18593	6.65304	10.0621	10.7109	10.6967	9.423	10.8775	10.9169	13.7378	9.3587	8.58918	11.6161	14.8836	17.6823	7.28498	10.2225	10.016
	Avin_17550	Avin_17550	4.34158	4.8137	4.76995	7.39861	6.39611	6.62378	2.61306	3.5824	2.95943	0	3.94088	7.76012	11.45	2.72923	2.74755	4.09443	7.97567	7.39208	9.70667	1.89453	5.29817	5.67919	1.252
	Avin_17560	Avin_17560	12.0228	17.6502	18.6823	17.968	6.39611	10.3037	9.79899	6.65304	7.69453	6.30054	5.06684	22.7261	34.9226	27.2923	32.2837	21.0571	14.1108	30.0963	16.8249	20.2083	17.8813	21.5809	16.2759
	Avin_17570	Avin_17570	14.0266	8.02284	7.15492	12.331	1.27922	3.67988	7.18593	4.60595	5.32698	3.15027	7.31877	23.2804	23.4726	29.3392	15.1115	7.01902	11.6567	12.6721	9.05956	8.84113	5.29817	4.54335	5.00798
	Avin_17580	Avin_17580	4.00761	2.00571	1.19249	3.87546	1.27922	0	1.9598	1.53532	1.18377	1.26011	2.81491	7.20583	6.87003	3.41153	6.86888	1.75476	3.06756	1.05601	2.58845	0.631509	0	1.70376	1.87799
	Avin_17590	Avin_17590	11.6889	6.01713	4.76995	7.39861	3.83767	1.47195	3.9196	1.02354	1.77566	0	2.25193	15.5202	15.4576	6.82307	17.1722	8.77378	8.58918	13.2001	7.76534	5.68358	1.32454	2.83959	8.13797
	Avin_17600	Avin_17600	8.68315	11.232	9.53989	10.5694	5.11689	0	3.26633	4.09418	4.14321	3.78032	1.12597	38.8006	39.5027	32.0684	33.6575	16.3777	33.7432	19.5362	25.2374	4.42057	9.93406	17.0376	14.3979
	Avin_17610	Avin_17610	6.01141	7.22055	6.75742	4.22778	0	2.20793	0	1.02354	2.36755	3.15027	2.25193	2.21718	2.29001	6.14076	1.37378	1.16984	2.45405	1.05601	3.88267	1.89453	3.31135	1.13584	3.75599
	Avin_17620	Avin_17620	13.3587	15.6445	13.5148	16.2065	7.67533	19.8713	18.2915	11.7708	29.0024	31.5027	26.4602	19.9546	16.6026	20.4692	30.9099	31.0007	28.2216	26.9283	18.7662	41.0481	37.7494	56.224	38.8119
	Avin_17630	zwf-2	90.8391	82.6352	110.901	93.3634	49.2501	86.8452	47.6884	56.2949	262.798	216.738	249.401	194.003	214.116	269.511	265.826	352.121	249.086	347.428	342.322	451.529	398.025	487.842	470.124
	Avin_17640	pgl-2	60.7821	40.9165	49.6869	48.9717	23.026	25.0232	20.9045	14.3296	98.2532	85.6873	103.026	89.2414	113.355	112.581	119.518	143.89	98.7756	124.081	133.952	185.664	153.647	199.907	184.669
	Avin_17650	pgi	73.1389	52.5496	95.7964	75.043	33.2598	47.1025	30.7035	41.9653	208.936	200.357	212.244	130.259	129.958	168.53	177.217	194.193	174.851	234.435	252.374	346.067	245.703	302.701	292.967
	Avin_17660	Avin_17660	48.7592	44.9279	50.0844	43.687	7.03572	26.4951	16.3317	16.8885	118.377	94.5081	114.848	75.384	119.653	146.696	123.64	139.796	128.838	132.529	170.837	198.925	134.441	178.894	212.213
	Avin_17670	Avin_17670	47.4234	43.7245	75.9216	62.3597	24.9448	27.2311	24.1709	29.6828	146.788	154.993	136.805	125.271	131.103	183.541	173.096	233.382	165.035	194.834	256.903	225.449	217.887	218.649	263.545
	Avin_17680	Avin_17680	39.4081	38.5096	56.0469	44.3917	19.8279	33.8549	30.7035	28.1475	92.9262	87.5775	92.8921	88.1328	108.775	118.721	108.528	175.476	124.543	187.97	151.424	223.554	219.212	207.858	219.725
	Avin_17690	Avin_17690	14.6946	16.848	20.2723	27.8329	15.3507	11.7756	18.9447	18.9356	23.6755	23.312	16.3265	50.9951	41.2202	30.7038	49.4559	49.7181	44.1729	47.5205	38.8267	27.7864	36.4249	30.0997	26.9179
	Avin_17700	Avin_17700	1.0019	0.802284	1.98748	1.40926	3.19806	0.735976	0.653266	0	0	1.89016	1.12597	0	1.145	5.45846	0	0.584918	0	0	2.58845	1.26302	1.32454	1.13584	1.252
	Avin_17710	Avin_17710	0	0.802284	1.19249	1.05694	0	0.735976	0.653266	0	0	1.89016	0	0	0	0.682307	0	0	0	0.528006	0	0	1.32454	1.13584	0.625998
	Avin_17720	Avin_17720	0.667935	0	0	0.704629	0	0	0	0	0	0	0	0	0	0	1.37378	0	0	0	0	0	0	0	0.625998
	Avin_17730	Avin_17730	0.667935	0	0	0	0	0	0	0	0	0	0	0	0	0	0.686888	0	0	0	0	0	0	0	0.625998
	Avin_17740	Avin_17740	2.67174	3.20914	2.38497	2.81852	5.11689	0	1.30653	0.511772	1.18377	1.26011	2.25193	3.32577	2.29001	1.36461	1.37378	2.33967	2.45405	3.16804	3.88267	1.89453	1.98681	2.27167	3.75599
	Avin_17750	Avin_17750	1.0019	0	0.397496	0	0.639611	0	0	2.04709	0	0	0	0.554294	1.145	0	0	0	0	0	0	0.631509	0	0	0
	Avin_17760	Avin_17760	19.0361	11.6331	13.9123	13.388	20.4676	8.83171	10.4523	14.3296	10.0621	8.1907	8.44474	8.31441	9.16004	10.9169	10.3033	11.1135	8.58918	3.69604	7.11823	13.8932	14.57	18.7413	11.268
	Avin_17770	Avin_17770	21.0399	18.8537	19.4773	15.1495	24.3052	10.3037	15.6784	17.4002	19.5323	25.2022	16.8895	5.54294	16.6026	14.3284	23.3542	5.84918	14.7243	11.0881	22.6489	13.8932	21.1927	18.7413	18.7799
	Avin_17780	Avin_17780	28.7212	28.4811	25.8372	11.9787	17.2695	11.7756	10.4523	15.8649	8.28641	25.2022	14.6375	19.9546	23.4726	17.74	11.6771	14.623	17.7919	15.3122	14.2365	21.4713	13.9077	21.013	18.1539
	Avin_17790	colS	7.68125	10.8308	7.94991	8.80787	5.7565	4.41586	3.9196	5.11772	5.91887	9.45081	7.88176	11.6402	2.86251	4.77615	9.61643	5.26427	4.9081	6.86408	7.76534	6.31509	1.98681	2.83959	5.00798
	Avin_17800	colR	14.3606	10.0285	15.5023	11.6264	1.91883	2.20793	1.9598	10.2354	8.8783	7.56065	6.75579	11.6402	12.0225	5.45846	10.3033	5.26427	6.13513	10.5601	10.3538	3.78906	7.94725	7.95086	6.88598
	Avin_17810	Avin_17810	13.6927	14.4411	11.9249	5.98935	7.67533	8.09573	5.8794	6.65304	7.69453	16.3814	9.57071	25.4975	14.8851	13.6461	10.3033	8.18886	14.1108	11.6161	3.88267	1.26302	2.64908	6.81502	5.63398
	Avin_17820	Avin_17820	11.0209	8.02284	10.7324	8.10324	8.31494	2.9439	8.49246	6.65304	4.14321	2.52022	2.81491	11.0859	8.58753	10.9169	10.3033	5.26427	5.52162	7.39208	1.94133	8.84113	3.97363	3.97543	6.25998
	Avin_17830	Avin_17830	34.0647	39.7131	31.7996	50.381	9.59417	17.6634	15.6784	27.6357	5.91887	10.0809	16.3265	135.802	103.623	86.653	69.3757	41.5292	49.081	64.4167	34.944	10.7357	21.1927	16.4696	18.1539
	Avin_17840	Avin_17840	36.4024	22.0628	29.8122	46.8579	19.8279	9.56769	15.6784	20.4709	15.3891	13.2311	9.00772	19.9546	29.7701	10.9169	20.6066	13.4531	15.3378	34.8484	14.8836	5.68358	14.57	13.0621	13.146
	Avin_17850	ppdK	14.3606	13.2377	13.1174	18.3204	5.7565	8.09573	5.22613	7.16481	4.14321	2.52022	1.12597	11.0859	33.7776	14.3284	14.4246	8.77378	7.97567	8.9761	7.11823	3.15755	5.96044	2.83959	3.12999
	Avin_17860	Avin_17860	9.01712	12.8365	11.9249	13.388	10.8734	16.1915	3.26633	5.11772	6.51075	4.41038	15.7635	7.76012	13.7401	14.3284	5.4951	11.1135	17.1784	12.1441	10.3538	8.20962	4.6359	5.67919	3.12999
	Avin_17870	Avin_17870	69.7992	62.5781	73.1392	67.9967	54.3669	56.6701	61.407	90.5836	72.8021	86.9474	66.9949	62.081	61.2577	79.1476	59.7592	62.5863	76.0756	67.5847	52.416	66.94	81.4593	58.4956	58.8438
	Avin_17880	Avin_17880	16.3644	30.4868	23.8497	22.5481	10.8734	13.2476	13.7186	10.7472	15.3891	25.8322	20.2674	23.8347	14.3126	15.6931	15.7984	15.7928	16.5648	17.4242	16.8249	9.47264	13.2454	19.3092	14.3979
	Avin_17890	Avin_17890	3.67364	5.21485	2.78247	4.58009	1.91883	1.47195	1.30653	4.09418	5.32698	4.41038	2.81491	2.21718	3.43501	2.72923	2.06066	1.75476	2.45405	2.64003	2.58845	1.89453	2.64908	5.11127	2.50399
	Avin_17900	Avin_17900	51.431	56.9622	58.0343	52.1426	53.7273	44.1586	43.1156	57.8302	81.6804	88.2075	59.6762	67.6239	49.2352	62.7722	73.497	49.7181	73.008	59.1367	58.8872	85.2538	76.1612	92.5707	120.818
	Avin_17910	Avin_17910	40.744	32.0914	25.8372	55.6657	12.7922	10.3037	13.0653	9.72367	10.0621	12.6011	6.19281	57.6466	61.2577	43.6676	39.8395	16.9626	36.8108	34.3204	25.8845	8.84113	10.5963	15.3338	15.0239
	Avin_17920	Avin_17920	23.0437	12.8365	17.0923	15.8542	5.11689	8.09573	8.49246	6.14126	10.0621	6.30054	9.00772	19.9546	6.87003	10.9169	10.9902	12.8682	14.1108	8.9761	5.17689	10.7357	9.27179	6.24711	8.76397
	Avin_17930	Avin_17930	26.0495	30.4868	22.2597	21.8435	18.5487	18.3994	27.4372	18.4238	23.6755	28.3524	38.8458	18.2917	20.6101	22.5161	27.4755	24.5666	24.5405	25.3443	20.7076	34.733	22.5172	22.7167	31.9259
	Avin_17940	Avin_17940	14.0266	20.4582	12.3224	18.3204	30.0617	21.3433	16.9849	24.5651	36.1051	37.8032	33.216	18.846	13.1676	12.2815	16.4853	18.7174	25.154	17.9522	20.0605	29.6809	37.7494	29.5318	27.5439
	Avin_17950	Avin_17950	739.07	615.352	634.8	939.271	1723.11	1489.62	1637.09	1856.2	1937.24	2241.1	2172.55	845.299	791.771	930.667	1135.43	1834.3	1802.5	1348.53	1309.75	3090.61	3272.28	3531.89	2987.26
	Avin_17960	Avin_17960	95.8486	109.512	93.8089	126.129	53.0877	36.7988	51.608	54.2478	5.91887	13.8612	14.0746	152.985	134.538	92.7937	107.841	59.0768	104.297	53.8566	51.1218	17.6823	24.504	26.6922	26.2919
	Avin_17970	Avin_17970	145.276	143.609	134.353	202.933	70.9968	66.9738	81.005	80.86	19.5323	22.6819	29.2751	207.306	184.918	153.519	190.955	64.341	120.862	114.049	69.8881	16.4192	35.1004	35.211	36.3079
	Avin_17980	Avin_17980	53.1008	54.1542	57.2394	72.9291	22.3864	14.7195	22.2111	26.1004	17.7566	8.82075	17.4525	129.705	118.508	68.2307	84.4872	32.7554	69.327	52.8006	42.7094	15.1562	19.8681	18.1734	14.3979
	Avin_17990	Avin_17990	8.34918	6.81941	11.5274	11.6264	4.47728	5.88781	3.26633	4.60595	6.51075	4.41038	7.31877	14.9659	8.01503	3.41153	15.7984	4.09443	6.74864	7.39208	6.47112	3.15755	5.96044	6.24711	9.38997
	Avin_18000	Avin_18000	29.0552	39.7131	40.147	39.8116	39.6559	30.175	45.7286	24.5651	45.5753	47.254	51.2314	29.3776	23.4726	44.35	41.9001	36.8499	28.8351	31.1523	36.8854	53.6783	42.3853	55.656	66.9818
	Avin_18010	dctB	10.687	9.22626	9.53989	5.63704	7.03572	10.3037	6.53266	9.2119	4.73509	9.45081	9.57071	6.09724	10.8775	9.5523	2.74755	9.94361	4.9081	8.9761	5.824	10.7357	13.2454	22.7167	7.51197
	Avin_18020	dctD	7.01331	13.6388	4.37245	9.16018	4.47728	1.47195	3.26633	1.53532	8.28641	5.67048	10.1337	7.76012	7.44253	7.50538	8.92954	5.84918	6.74864	2.64003	5.17689	6.31509	6.62271	5.11127	6.88598
	Avin_18030	Avin_18030	0.333967	0.802284	0.794991	0	1.27922	0.735976	0	0	0	0	0.562983	0	1.145	0.682307	2.06066	0	1.84054	1.58402	0.647112	0.631509	0	2.27167	0
	Avin_18040	Avin_18040	24.0457	12.0343	16.2973	13.388	16.6299	15.4555	5.8794	15.3532	67.4751	68.6759	64.18	12.1945	14.3126	10.9169	30.9099	16.3777	9.81621	17.4242	20.0605	24.6289	23.1795	18.1734	15.6499
	Avin_18050	Avin_18050	0	0.401142	2.78247	0.352315	0	0	0	0	4.14321	1.26011	2.81491	0	1.71751	1.36461	2.06066	0.584918	0	1.58402	5.824	3.15755	6.62271	5.11127	5.00798
	Avin_18060	Avin_18060	0	0.401142	0	0	0	0	0	0	1.18377	1.89016	0	0.554294	0.572502	2.72923	2.06066	0	0	2.11202	2.58845	2.52604	1.98681	3.40751	1.252
	Avin_18070	Avin_18070	0.667935	2.00571	2.38497	0	0	1.47195	2.61306	1.02354	5.91887	9.45081	1.68895	9.423	6.87003	15.6931	27.4755	7.01902	6.13513	11.0881	24.5902	39.1536	33.7758	29.5318	24.4139
	Avin_18080	Avin_18080	5.00951	5.61599	4.76995	8.45555	5.11689	4.41586	9.79899	4.09418	4.14321	6.30054	5.06684	4.43435	7.44253	5.45846	10.9902	7.60394	6.13513	7.39208	11.648	5.68358	5.29817	5.11127	5.00798
	Avin_18090	Avin_18090	69.7992	55.7587	71.9467	75.7477	43.4936	43.4226	31.3568	36.8476	30.1862	24.5721	27.0232	38.2463	40.6477	50.4907	41.9001	32.7554	34.3567	31.6804	38.8267	18.9453	23.8418	22.7167	21.9099
	Avin_18100	Avin_18100	15.6965	18.0514	12.7199	10.9218	19.8279	22.0793	15.6784	20.9827	20.1241	12.6011	6.75579	16.0745	13.1676	9.5523	15.7984	10.5285	21.473	13.7282	22.6489	15.1562	21.8549	19.8772	16.2759
	Avin_18110	Avin_18110	9.35109	8.82512	10.3349	8.45555	1.27922	7.35976	3.26633	4.60595	2.36755	1.26011	0.562983	12.7488	11.45	5.45846	9.61643	2.92459	2.45405	3.69604	5.17689	1.26302	1.32454	3.97543	1.252
	Avin_18120	Avin_18120	9.35109	4.8137	3.97496	5.28472	3.19806	2.9439	3.26633	3.5824	1.18377	1.26011	4.50386	2.77147	1.71751	3.41153	4.12133	1.75476	3.06756	2.11202	1.29422	0	2.64908	3.97543	0.625998
	Avin_18130	Avin_18130	0.333967	0.802284	0.397496	0.352315	0.639611	0	0	0.511772	1.18377	0.630054	0	0	0.572502	0.682307	0.686888	0	0	0	0	0.631509	1.32454	0.567919	0.625998
	Avin_18140	Avin_18140	0.667935	0.802284	0.397496	0	0.639611	0	0	0.511772	1.18377	0	0.562983	0	0	0	0.686888	0.584918	0	0	0	1.89453	0.662271	0.567919	1.252
	Avin_18150	Avin_18150	12.6908	9.62741	10.7324	10.5694	11.513	16.9274	13.7186	15.3532	20.1241	15.7513	14.0746	9.9773	14.3126	8.18768	15.7984	17.5476	9.81621	7.92009	5.824	9.47264	12.5831	8.51878	7.51197
	Avin_18160	Avin_18160	8.34918	10.4297	11.1299	9.16018	8.31494	8.83171	4.57286	6.14126	4.73509	9.45081	5.62983	13.8574	6.87003	6.82307	11.6771	6.4341	7.36215	6.86408	7.11823	9.47264	1.32454	5.11127	5.00798
	Avin_18170	Avin_18170	2.67174	8.42398	5.16744	2.4662	4.47728	3.67988	3.9196	4.09418	4.73509	4.41038	2.25193	3.88006	1.71751	3.41153	3.43444	1.16984	0.613513	1.58402	0.647112	5.05207	1.98681	3.97543	3.75599
	Avin_18180	Avin_18180	2.67174	6.81941	13.1174	8.10324	8.31494	5.88781	8.49246	8.18835	8.8783	11.971	9.57071	11.6402	8.01503	8.18768	12.364	11.1135	7.97567	6.86408	5.17689	5.05207	7.94725	8.51878	15.0239
	Avin_18190	Avin_18190	38.4062	32.8936	39.3521	45.8009	58.8442	56.6701	47.0352	44.0124	34.9213	48.5141	54.6093	26.6061	15.4576	29.3392	32.9706	39.1895	23.927	38.5444	29.7671	46.7317	67.5516	46.5693	68.8598
	Avin_18200	Avin_18200	18.3682	20.0571	13.9123	20.4343	10.2338	5.88781	11.7588	13.8178	4.14321	10.0809	6.75579	17.1831	23.4726	11.5992	8.24265	3.50951	13.4973	13.7282	3.23556	2.52604	3.97363	5.11127	0.625998
	Avin_18210	Avin_18210	16.6984	14.8423	16.6948	10.9218	12.7922	17.6634	15.6784	15.8649	11.2458	9.45081	11.2597	14.4117	15.4576	12.2815	8.92954	16.3777	11.6567	12.6721	7.76534	10.1041	11.2586	7.38294	4.38198
	Avin_18220	Avin_18220	3.33967	5.61599	6.75742	7.39861	6.39611	10.3037	3.26633	4.09418	11.2458	9.45081	6.75579	8.31441	9.16004	7.50538	6.86888	7.01902	3.68108	6.86408	3.23556	5.68358	8.60952	9.0867	6.25998
	Avin_18230	Avin_18230	24.3796	27.2777	21.4648	26.4236	46.6916	34.5909	50.3015	44.0124	53.8617	49.1442	41.0977	26.6061	26.3351	21.1515	24.728	57.9069	46.0135	44.8805	40.1209	45.4687	59.6044	64.1748	44.4458
	Avin_18240	Avin_18240	15.6965	18.8537	15.5023	14.0926	24.9448	19.1354	30.0502	24.5651	33.1457	34.653	30.4011	7.76012	8.01503	21.1515	18.546	28.661	26.9946	17.4242	20.0605	25.8919	31.1267	29.5318	25.6659
	Avin_18250	Avin_18250	14.0266	14.8423	16.6948	10.9218	8.31494	6.62378	13.0653	6.14126	16.5728	11.971	15.7635	12.7488	9.73254	8.18768	8.92954	8.18886	6.13513	12.6721	8.41245	6.31509	5.29817	7.38294	5.63398
	Avin_18260	Avin_18260	5.00951	7.22055	4.76995	4.93241	4.47728	2.20793	2.61306	2.04709	3.55132	3.78032	2.25193	9.423	6.29752	4.09384	2.06066	0	4.29459	2.11202	2.58845	1.89453	1.32454	1.70376	1.252
	Avin_18270	Avin_18270	17.3663	15.6445	16.6948	19.7296	13.4318	12.5116	15.6784	16.3767	8.8783	10.7109	12.3856	27.7147	27.4801	19.1046	21.2935	15.2079	17.7919	23.2323	16.1778	11.9987	14.57	13.0621	10.016
	Avin_18280	Avin_18280	6.01141	7.6217	11.9249	9.16018	9.59417	5.15183	7.18593	4.60595	2.36755	4.41038	1.12597	7.76012	4.58002	5.45846	3.43444	4.67935	4.9081	6.33607	3.88267	4.42057	2.64908	5.67919	6.88598
	Avin_18300	Avin_18300	1372.94	1580.1	1740.24	1982.47	1843.36	1084.09	1716.13	1396.11	87.0073	136.092	79.3806	10097.6	6811.63	7235.18	6672.43	4438.95	7308.17	5148.59	5146.48	567.727	1494.08	1081.32	1169.36
	Avin_18310	Avin_18310	116.555	106.303	97.7839	121.901	65.2403	73.5976	39.196	81.8835	27.2268	37.1732	28.1491	273.267	286.251	191.728	222.552	111.719	169.33	157.874	129.422	35.996	72.8498	70.4219	74.4937
	Avin_18320	Avin_18320	1308.15	1286.06	929.344	1831.68	689.501	430.546	727.739	830.606	34.9213	77.4966	45.0386	3044.18	2890.56	2009.39	2384.87	708.921	1662.01	1485.81	878.778	175.56	415.906	332.232	292.341
	Avin_18330	Avin_18330	50.4291	55.7587	65.1893	58.4842	33.2598	27.9671	28.0904	42.4771	11.8377	19.5317	12.9486	88.1328	95.0354	55.2669	78.9921	19.3023	74.2351	46.4645	33.6498	17.6823	11.2586	14.198	5.63398
	Avin_18340	Avin_18340	17.0323	15.6445	16.2973	20.0819	13.4318	12.5116	15.6784	16.3767	8.8783	10.7109	12.3856	27.1604	26.9076	18.4223	20.6066	15.2079	17.7919	22.1762	16.1778	11.3672	14.57	13.0621	9.38997
	Avin_18350	Avin_18350	9.68505	6.41827	9.53989	9.5125	3.19806	4.41586	5.8794	8.70012	10.0621	17.6415	11.8226	7.20583	11.45	6.82307	11.6771	7.60394	6.74864	8.44809	10.3538	8.84113	12.5831	9.65462	5.00798
	Avin_18360	Avin_18360	65.4576	66.5896	50.0844	91.9541	36.4578	25.7592	29.397	31.7299	12.4296	22.6819	20.8304	138.019	154.003	82.5591	115.397	39.7745	101.23	77.0889	49.1805	11.3672	20.5304	25.5563	15.6499
	Avin_18370	Avin_18370	14.6946	14.8423	11.9249	12.331	14.0714	13.2476	14.3719	11.7708	10.0621	7.56065	14.6375	33.2577	22.9001	15.0108	22.6673	7.60394	24.5405	15.3122	14.2365	9.47264	9.27179	7.95086	6.25998
	Avin_18380	Avin_18380	2.67174	1.60457	2.38497	4.58009	1.27922	6.62378	3.26633	5.62949	4.14321	5.67048	5.62983	2.77147	2.29001	1.36461	4.12133	2.33967	1.22703	2.11202	0.647112	3.78906	3.31135	2.83959	1.87799
	Avin_18390	Avin_18390	12.3568	10.0285	6.75742	11.9787	6.39611	6.62378	6.53266	10.2354	4.73509	6.93059	12.3856	10.5316	9.16004	5.45846	10.9902	7.01902	12.2703	12.6721	11.0009	4.42057	9.93406	3.97543	8.13797
	Avin_18400	Avin_18400	11.0209	14.8423	16.6948	13.7403	19.1883	6.62378	15.0251	19.9591	8.8783	4.41038	9.00772	21.6175	16.6026	14.3284	16.4853	9.3587	19.6324	12.6721	18.1191	11.9987	14.57	7.95086	8.13797
	Avin_18410	Avin_18410	1.66984	1.60457	0.794991	0	3.19806	0.735976	0	1.53532	1.18377	0.630054	0.562983	2.21718	1.145	1.36461	0.686888	1.75476	2.45405	2.64003	1.29422	1.26302	2.64908	2.27167	1.252
	Avin_18420	Avin_18420	2.67174	0.802284	1.58998	0	3.83767	0.735976	3.26633	0.511772	2.36755	2.52022	4.50386	1.10859	2.29001	0.682307	2.74755	0.584918	1.22703	1.58402	1.29422	1.89453	3.31135	0.567919	2.50399
	Avin_18430	Avin_18430	4.34158	6.41827	3.17996	3.87546	1.91883	2.9439	1.30653	1.02354	4.14321	2.52022	1.68895	1.66288	2.86251	1.36461	2.06066	1.16984	3.68108	2.11202	1.29422	0.631509	1.32454	2.83959	2.50399
	Avin_18440	Avin_18440	5.67745	2.00571	6.75742	2.4662	5.11689	6.62378	7.83919	7.16481	8.28641	3.78032	5.62983	4.43435	6.87003	4.09384	6.86888	2.33967	6.13513	4.75205	11.648	5.68358	6.62271	6.24711	3.12999
	Avin_18450	Avin_18450	10.019	6.01713	14.7073	9.5125	12.1526	6.62378	13.0653	11.7708	6.51075	8.1907	3.3779	8.86871	16.6026	15.6931	9.61643	10.5285	9.81621	9.50411	11.0009	8.84113	5.96044	7.38294	11.894
	Avin_18460	Avin_18460	11.3549	19.656	10.7324	13.7403	13.4318	16.9274	14.3719	14.8414	16.5728	15.7513	15.2005	10.5316	11.45	14.3284	22.6673	15.7928	14.1108	16.3682	14.2365	13.8932	17.219	9.0867	23.7879
	Avin_18470	Avin_18470	0.333967	0.802284	1.58998	0.352315	0.639611	0	1.9598	0	1.18377	0.630054	0	0.554294	1.71751	1.36461	2.74755	0.584918	1.22703	1.05601	1.94133	0.631509	0.662271	1.13584	0.625998
	Avin_18480	Avin_18480	0.333967	1.60457	1.98748	1.05694	1.27922	0	2.61306	0.511772	0.591887	1.26011	0	0.554294	2.29001	2.04692	2.06066	0	1.22703	0.528006	1.94133	0.631509	0.662271	2.27167	1.87799
	Avin_18490	Avin_18490	0	0.401142	0.794991	0.352315	0.639611	0	0.653266	0	0.591887	0	0.562983	0	1.145	0.682307	0	0	1.22703	0.528006	0.647112	1.26302	1.32454	0	1.252
	Avin_18500	Avin_18500	10.019	2.40685	5.56494	10.9218	14.0714	15.4555	14.3719	17.912	13.6134	23.312	22.5193	17.7374	10.305	9.5523	8.92954	7.01902	23.3135	20.0642	13.5893	13.8932	14.57	13.63	15.0239
	Avin_18510	Avin_18510	0.333967	0	0	0	1.27922	0	0	0	0	0	1.12597	1.66288	0	0	1.37378	0.584918	0	1.58402	0.647112	1.89453	1.98681	0	0.625998
	Avin_18520	Avin_18520	22.7098	16.0457	16.6948	23.6051	22.3864	10.3037	14.3719	18.4238	49.1266	32.7628	55.1723	27.7147	35.4951	38.8915	40.5264	28.661	26.3811	46.9925	47.2391	35.996	29.8022	45.4335	36.3079
	Avin_18530	Avin_18530	28.3872	30.8879	34.5821	33.4699	35.8182	36.7988	43.1156	39.9182	21.8998	23.942	19.1414	50.9951	54.3877	36.1623	35.7182	43.8689	63.8053	44.3525	49.1805	70.729	62.9157	63.039	41.9418
	Avin_18540	Avin_18540	3.33967	7.6217	4.76995	6.69398	5.11689	4.41586	1.9598	5.11772	2.95943	5.67048	7.31877	3.32577	2.29001	3.41153	5.4951	3.50951	2.45405	11.0881	0.647112	5.68358	3.97363	3.40751	2.50399
	Avin_18550	Avin_18550	2.67174	0.802284	3.17996	0.704629	0	2.9439	1.30653	2.04709	1.77566	1.26011	1.12597	5.54294	0	2.04692	2.06066	1.16984	0	1.58402	0.647112	0.631509	0.662271	1.70376	3.12999
	Avin_18560	Avin_18560	1.33587	4.41256	6.35993	1.76157	2.55844	2.9439	4.57286	3.5824	0	2.52022	4.50386	2.77147	2.29001	2.72923	10.3033	1.75476	3.06756	5.80806	6.47112	2.52604	8.60952	7.38294	4.38198
	Avin_18570	Avin_18570	13.0247	11.6331	19.8748	15.1495	12.7922	4.41586	15.6784	16.8885	11.2458	23.312	19.1414	18.2917	13.7401	19.7869	14.4246	7.60394	10.4297	6.86408	18.7662	13.2617	21.1927	17.0376	28.1699
	Avin_18580	Avin_18580	27.0514	25.2719	39.7496	35.2315	19.8279	39.0067	17.6382	22.518	23.0836	23.942	38.2828	5.54294	8.01503	12.2815	14.4246	10.5285	11.6567	6.33607	15.5307	2.52604	8.60952	10.2225	5.63398
	Avin_18590	Avin_18590	40.744	35.3005	57.2394	50.7333	30.7013	33.1189	30.0502	24.0533	25.4511	29.6125	32.09	21.6175	6.87003	23.1984	26.1017	22.8118	11.6567	18.4802	18.1191	9.47264	5.29817	13.0621	6.88598
	Avin_18600	Avin_18600	21.3739	22.4639	40.147	31.0037	19.8279	12.5116	18.9447	16.8885	11.8377	13.8612	14.0746	8.31441	8.01503	27.9746	13.0509	8.77378	3.68108	13.7282	12.2951	5.05207	6.62271	11.3584	12.52
	Avin_18610	Avin_18610	17.0323	10.8308	21.8623	15.8542	5.11689	11.0396	8.49246	10.7472	9.47019	9.45081	9.00772	2.21718	4.58002	7.50538	6.86888	4.67935	1.22703	7.39208	5.824	1.26302	3.31135	8.51878	6.88598
	Avin_18620	Avin_18620	2.0038	2.00571	2.78247	2.11389	1.27922	1.47195	1.30653	2.55886	0.591887	0	2.25193	1.66288	1.145	2.04692	0.686888	0.584918	1.22703	2.64003	0.647112	0.631509	0.662271	0	1.252
	Avin_18630	Avin_18630	11.3549	8.42398	12.7199	11.2741	12.7922	8.09573	6.53266	9.2119	5.91887	6.30054	10.6967	6.09724	0.572502	10.9169	7.55576	3.50951	5.52162	9.50411	0.647112	10.1041	9.27179	5.11127	6.88598
	Avin_18640	Avin_18640	10.353	12.0343	23.0547	8.10324	8.31494	7.35976	5.22613	10.7472	6.51075	11.341	17.4525	3.32577	8.58753	8.86999	4.12133	13.4531	6.74864	4.22405	6.47112	6.31509	9.27179	5.11127	11.268
	Avin_18650	Avin_18650	8.68315	15.6445	21.8623	17.968	11.513	5.88781	11.7588	12.2825	11.8377	24.5721	19.1414	11.6402	16.6026	15.0108	13.7378	8.77378	19.0189	16.3682	18.1191	5.05207	10.5963	14.198	8.76397
	Avin_18660	Avin_18660	5.00951	9.22626	13.9123	14.7972	14.7111	4.41586	7.83919	9.2119	6.51075	14.4912	9.57071	10.5316	13.7401	13.6461	12.364	8.77378	10.4297	10.0321	9.05956	5.05207	9.27179	8.51878	7.51197
	Avin_18670	Avin_18670	2.67174	4.8137	0.794991	7.75092	5.11689	2.9439	3.26633	4.09418	5.32698	2.52022	1.12597	4.98865	12.0225	8.86999	8.24265	1.75476	4.9081	3.69604	7.76534	1.89453	5.29817	4.54335	5.00798
	Avin_18680	Avin_18680	1.66984	0.802284	1.98748	4.93241	0	2.9439	0	2.04709	1.18377	0	0	3.32577	1.71751	1.36461	0	2.92459	0	0	0.647112	1.26302	1.32454	0	1.252
	Avin_18690	Avin_18690	1.0019	0.802284	1.98748	0	1.27922	0	0	0	1.18377	0	1.12597	0.554294	0	1.36461	0	0	1.84054	0	1.94133	0	1.32454	0	0.625998
	Avin_18700	Avin_18700	4.34158	8.42398	7.15492	3.52315	1.91883	0	0	5.62949	1.18377	6.93059	1.68895	4.43435	4.58002	3.41153	4.80821	3.50951	4.29459	2.64003	8.41245	5.68358	1.98681	1.70376	2.50399
	Avin_18710	Avin_18710	29.0552	26.8765	26.6322	33.1176	25.5844	19.8713	14.3719	17.912	17.1647	13.8612	13.5116	53.2123	28.6251	41.6207	35.7182	13.4531	31.2892	32.7364	22.6489	17.0508	15.8945	22.7167	9.38997
	Avin_18720	Avin_18720	24.7136	16.4468	17.4898	14.0926	13.4318	13.9835	14.3719	17.4002	22.4917	17.6415	11.2597	23.8347	23.4726	11.5992	9.61643	9.3587	12.2703	17.9522	9.70667	15.1562	13.9077	11.9263	9.38997
	Avin_18730	pepN	37.0704	41.7188	41.737	36.2884	19.1883	30.911	15.6784	19.4473	21.3079	25.2022	28.7121	17.1831	19.4651	25.2454	23.3542	15.7928	17.1784	25.8723	25.2374	26.5234	19.2059	29.5318	13.772
	Avin_18740	Avin_18740	65.7916	46.1313	91.8215	44.3917	79.9514	72.8616	92.7638	112.078	385.91	334.559	367.065	10.5316	6.29752	8.86999	2.74755	12.2833	13.4973	7.92009	9.05956	59.3619	52.9817	56.7919	44.4458
	Avin_18760	Avin_18760	4.34158	3.20914	3.97496	5.28472	3.83767	8.83171	10.4523	5.62949	8.8783	10.0809	17.4525	1.10859	12.595	7.50538	1.37378	8.18886	3.68108	11.0881	9.70667	8.84113	11.2586	9.0867	5.00798
	Avin_18770	Avin_18770	4.34158	5.21485	4.37245	3.87546	3.83767	8.83171	9.79899	5.11772	3.55132	10.7109	9.00772	10.5316	3.43501	6.14076	4.12133	4.09443	6.74864	6.33607	5.824	4.42057	7.28498	3.40751	9.38997
	Avin_18780	Avin_18780	12.6908	11.6331	5.96243	7.04629	4.47728	1.47195	7.18593	8.18835	8.28641	10.0809	9.00772	0.554294	2.29001	13.6461	2.74755	3.50951	6.13513	6.86408	7.76534	8.20962	7.28498	5.67919	14.3979
	Avin_18790	Avin_18790	14.3606	12.4354	23.4522	13.7403	12.1526	14.7195	12.4121	8.18835	16.5728	17.0115	12.9486	8.86871	5.15252	9.5523	11.6771	13.4531	9.81621	12.6721	8.41245	21.4713	10.5963	18.1734	21.9099
	Avin_18800	Avin_18800	5.00951	2.80799	9.53989	4.22778	3.19806	4.41586	6.53266	5.62949	5.32698	4.41038	2.25193	1.66288	1.145	4.09384	2.74755	4.09443	2.45405	3.69604	0.647112	6.9466	8.60952	11.9263	9.38997
	Avin_18810	Avin_18810	1.33587	4.8137	4.37245	1.05694	1.91883	2.20793	1.30653	1.53532	3.55132	3.78032	1.12597	0	0	2.72923	1.37378	4.09443	1.22703	3.16804	2.58845	3.78906	1.32454	2.83959	0
	Avin_18820	Avin_18820	7.34728	7.22055	11.5274	6.69398	7.03572	4.41586	7.18593	12.7943	10.0621	6.30054	7.88176	4.43435	5.72502	6.82307	4.12133	5.84918	6.13513	10.0321	7.11823	12.6302	3.31135	11.3584	10.016
	Avin_18830	Avin_18830	27.0514	31.6902	30.2097	25.0143	37.7371	33.8549	38.5427	33.7769	37.2889	32.1327	37.1569	22.1718	21.7551	27.2923	16.4853	22.8118	27.6081	34.3204	33.6498	43.5741	60.2667	40.3222	34.4299
	Avin_18840	Avin_18840	11.0209	12.8365	7.15492	11.2741	10.2338	5.88781	3.9196	7.16481	4.73509	1.89016	5.06684	11.0859	6.29752	10.9169	10.3033	11.1135	6.74864	5.80806	2.58845	6.31509	2.64908	7.95086	3.12999
	Avin_18850	Avin_18850	7.34728	5.61599	5.56494	4.58009	5.11689	6.62378	3.9196	3.5824	4.14321	5.67048	0	0	0	4.09384	2.06066	8.18886	2.45405	3.16804	3.88267	1.26302	3.97363	4.54335	6.25998
	Avin_18860	Avin_18860	78.4823	63.7816	64.3943	86.6694	32.6202	20.6073	21.5578	34.2887	17.7566	13.8612	17.4525	82.0356	101.905	69.5953	58.3855	42.699	38.6513	66.0007	37.5325	6.9466	17.219	11.3584	21.2839
	Avin_18870	Avin_18870	12.6908	5.21485	10.3349	16.5588	8.31494	1.47195	5.8794	8.70012	4.73509	4.41038	3.94088	17.1831	10.8775	14.3284	10.9902	14.038	8.58918	15.8402	12.2951	5.68358	5.96044	7.38294	8.13797
	Avin_18880	Avin_18880	3.33967	6.41827	5.16744	6.69398	5.7565	1.47195	3.9196	3.07063	3.55132	4.41038	3.3779	6.09724	4.58002	4.09384	4.12133	4.09443	3.06756	4.75205	0.647112	3.78906	2.64908	3.97543	5.63398
	Avin_18890	Avin_18890	0	0.401142	0.794991	0	0	2.9439	0	0	0.591887	0.630054	0.562983	0.554294	1.71751	0	1.37378	0	0	0.528006	0	0	0	0	0.625998
	Avin_18900	pyrD	13.3587	15.6445	21.4648	10.9218	17.9091	26.4951	26.7839	9.72367	14.7972	20.7918	13.5116	9.9773	8.58753	15.6931	12.364	15.7928	9.20269	14.7842	11.0009	17.0508	23.8418	21.5809	14.3979
	Avin_18910	Avin_18910	165.648	166.073	127.199	302.638	84.4287	71.3897	86.8844	142.784	35.5132	31.5027	36.0309	556.511	503.802	320.684	454.033	170.796	409.827	355.348	163.072	91.5689	157.62	157.881	105.794
	Avin_18920	Avin_18920	2.0038	3.20914	2.78247	0.704629	5.11689	6.62378	5.22613	2.55886	2.95943	3.15027	4.50386	1.66288	1.145	2.04692	2.06066	3.50951	3.06756	2.64003	3.23556	3.78906	3.31135	1.70376	11.268
	Avin_18930	rlmL	13.6927	22.0628	9.53989	14.7972	19.1883	26.4951	27.4372	16.3767	34.3294	25.8322	43.3497	8.31441	9.73254	15.6931	16.4853	24.5666	22.7	24.8163	24.5902	30.3124	25.1663	21.5809	33.1779
	Avin_18940	dacB	20.038	25.2719	17.8873	15.1495	18.5487	8.09573	17.6382	20.9827	17.1647	15.1213	12.9486	7.20583	14.8851	17.0577	15.7984	14.038	16.5648	20.0642	25.2374	8.84113	14.57	23.2847	13.772
	Avin_18950	Avin_18950	1.33587	4.01142	2.38497	0.352315	0	0.735976	1.30653	1.02354	0	0.630054	1.12597	1.10859	1.71751	1.36461	0.686888	1.75476	1.84054	2.11202	1.29422	5.05207	0.662271	0.567919	2.50399
	Avin_18960	Avin_18960	20.038	20.8594	25.8372	10.5694	7.67533	5.88781	10.4523	7.67658	7.10264	8.1907	5.62983	9.423	14.8851	17.0577	13.7378	11.6984	6.13513	8.9761	5.17689	3.78906	7.94725	6.81502	6.25998
	Avin_18970	Avin_18970	6.34538	4.41256	5.16744	3.87546	5.7565	2.9439	0.653266	3.07063	4.14321	2.52022	5.62983	3.88006	4.58002	2.04692	3.43444	3.50951	0.613513	1.58402	5.824	2.52604	0	3.40751	3.12999
	Avin_18980	Avin_18980	11.0209	6.01713	11.1299	7.04629	4.47728	2.20793	5.22613	4.60595	2.36755	3.15027	1.68895	2.77147	8.58753	6.14076	0	2.33967	4.9081	3.69604	3.23556	2.52604	1.32454	5.11127	0.625998
	Avin_18990	Avin_18990	14.6946	13.6388	13.9123	11.9787	8.31494	11.0396	5.8794	5.62949	3.55132	10.0809	1.68895	10.5316	7.44253	12.2815	6.18199	3.50951	7.36215	7.39208	9.70667	2.52604	2.64908	2.83959	6.25998
	Avin_19000	Avin_19000	23.3777	24.8708	17.8873	16.5588	24.3052	10.3037	14.3719	16.3767	9.47019	17.0115	11.2597	26.0518	21.7551	21.1515	23.3542	8.77378	16.5648	14.2562	11.0009	7.57811	11.2586	11.3584	11.894
	Avin_19010	Avin_19010	88.5014	80.2284	83.0766	70.1106	40.2955	29.439	39.8492	39.9182	39.0645	33.3928	23.0823	89.2414	106.485	64.1369	72.8101	29.8308	53.9891	49.1045	51.7689	16.4192	15.8945	21.013	16.2759
	Avin_19020	Avin_19020	3.33967	1.20343	3.17996	2.11389	3.19806	5.88781	1.30653	0.511772	1.18377	2.52022	3.3779	0.554294	0.572502	2.04692	2.06066	0.584918	1.22703	1.05601	0.647112	0.631509	1.98681	3.97543	0.625998
	Avin_19030	Avin_19030	5.34348	11.232	7.15492	10.9218	7.03572	5.15183	11.1055	2.55886	2.36755	5.67048	3.94088	7.76012	12.595	12.9638	6.86888	5.26427	3.68108	5.28006	1.94133	1.26302	3.97363	8.51878	2.50399
	Avin_19040	Avin_19040	11.6889	12.0343	10.7324	14.0926	12.1526	14.7195	13.0653	13.8178	13.6134	23.312	18.0154	9.9773	13.7401	11.5992	15.7984	11.1135	7.36215	17.4242	14.2365	25.2604	12.5831	18.1734	27.5439
	Avin_19050	Avin_19050	0.667935	0.401142	0	1.05694	0.639611	2.20793	1.9598	1.53532	1.77566	2.52022	0.562983	2.21718	2.29001	2.04692	0	1.16984	3.06756	1.58402	1.94133	2.52604	1.32454	1.13584	1.252
	Avin_19060	Avin_19060	0.333967	0	0.397496	1.05694	0	3.67988	1.9598	2.55886	0	1.89016	0	0	0	0	0	0.584918	0	0.528006	0	0.631509	0	0	0
	Avin_19070	Avin_19070	15.3625	12.4354	11.9249	18.3204	19.1883	12.5116	13.7186	13.3061	8.8783	8.82075	7.88176	17.1831	17.1751	6.82307	18.546	13.4531	9.81621	11.0881	12.2951	10.7357	9.27179	9.65462	8.76397
	Avin_19080	Avin_19080	17.3663	26.0742	17.0923	26.0713	20.4676	11.0396	18.2915	12.7943	22.4917	32.7628	23.6453	16.6288	22.9001	23.8807	15.7984	23.9817	23.927	19.0082	8.41245	14.5247	21.8549	19.3092	11.268
	Avin_19090	Avin_19090	4.00761	4.01142	8.34741	2.4662	9.59417	6.62378	2.61306	5.11772	3.55132	8.1907	8.44474	2.77147	8.58753	3.41153	3.43444	5.26427	5.52162	4.22405	4.52978	3.15755	3.31135	4.54335	5.00798
	Avin_19100	Avin_19100	1.66984	3.20914	3.57746	2.4662	4.47728	2.9439	3.26633	1.02354	7.69453	5.04043	5.62983	3.32577	3.43501	4.09384	1.37378	1.75476	1.22703	2.11202	6.47112	2.52604	5.29817	2.27167	2.50399
	Avin_19110	Avin_19110	5.00951	6.01713	3.57746	7.39861	0.639611	2.9439	2.61306	4.09418	2.95943	5.67048	1.12597	5.54294	4.58002	2.72923	8.92954	4.67935	3.68108	3.69604	2.58845	1.26302	7.94725	3.97543	4.38198
	Avin_19120	Avin_19120	28.7212	32.4925	32.9921	30.2991	40.9351	41.9506	26.7839	37.8711	49.1266	34.0229	46.7276	11.0859	12.0225	17.74	26.1017	29.2459	26.9946	26.9283	37.5325	29.6809	28.4777	38.0506	39.4379
	Avin_19130	Avin_19130	5.00951	7.22055	9.53989	4.93241	4.47728	7.35976	3.26633	5.11772	14.2053	10.0809	12.3856	7.76012	11.45	1.36461	10.3033	9.3587	8.58918	12.6721	4.52978	5.05207	5.96044	6.81502	10.016
	Avin_19140	Avin_19140	8.34918	4.41256	7.94991	4.93241	3.19806	3.67988	1.30653	2.55886	5.32698	5.67048	7.88176	6.65153	4.00752	4.77615	8.24265	1.75476	5.52162	5.28006	5.17689	1.89453	13.2454	5.11127	6.25998
	Avin_19150	Avin_19150	24.0457	17.6502	23.4522	25.0143	27.5033	30.175	26.7839	26.6121	33.7375	27.0923	29.2751	34.3662	22.9001	24.5631	22.6673	27.4912	29.4486	26.9283	27.8258	23.3658	35.1004	30.6676	42.5678
	Avin_19160	Avin_19160	15.3625	14.8423	24.2472	19.7296	17.2695	11.7756	16.3317	9.2119	14.7972	13.2311	15.2005	28.8233	28.0526	16.3754	25.4148	15.7928	25.154	17.9522	16.1778	18.9453	11.9209	14.198	15.6499
	Avin_19166	transposase fragment	3.33967	2.00571	3.17996	3.87546	3.19806	5.15183	4.57286	5.62949	1.18377	2.52022	2.81491	4.98865	1.71751	2.72923	8.92954	6.4341	6.13513	2.64003	6.47112	4.42057	1.98681	4.54335	2.50399
	Avin_19170	htpG	266.506	249.51	226.175	321.311	315.968	267.159	327.286	332.14	115.418	122.86	103.026	276.039	264.496	283.84	363.364	225.194	257.062	204.338	165.013	67.5715	88.7443	83.484	61.3478
	Avin_19190	glxI	234.779	246.301	234.522	277.624	609.549	586.573	662.412	660.698	204.201	260.842	273.047	232.804	212.398	271.558	251.401	364.989	443.57	329.476	282.788	234.29	343.719	256.131	224.107
	Avin_19200	Avin_19200	26.0495	29.6845	25.0422	15.8542	19.1883	13.9835	19.598	28.1475	5.91887	6.30054	4.50386	25.4975	17.1751	21.1515	21.2935	7.01902	24.5405	17.4242	16.8249	8.20962	9.27179	10.2225	13.146
	Avin_19210	Avin_19210	16.6984	16.0457	16.6948	15.1495	21.7468	13.2476	19.598	20.4709	11.2458	14.4912	6.75579	17.1831	9.16004	9.5523	12.364	14.623	24.5405	19.0082	14.8836	8.84113	11.9209	16.4696	16.9019
	Avin_19220	rnfE	17.0323	15.2434	14.3098	19.3773	16.6299	11.0396	16.3317	18.9356	13.6134	14.4912	20.8304	12.1945	22.9001	19.1046	16.4853	16.9626	18.4054	15.8402	14.8836	10.7357	13.2454	13.63	6.88598
	Avin_19230	rnfG	21.3739	25.6731	25.8372	33.1176	19.1883	34.5909	23.5176	33.2652	26.6349	24.5721	25.3342	34.3662	35.4951	28.6569	26.7886	31.0007	47.854	33.7924	31.7085	36.6275	37.0872	40.3222	42.5678
	Avin_19240	rnfD	10.353	7.6217	7.55241	7.39861	14.0714	9.56769	11.1055	10.2354	13.6134	9.45081	9.00772	8.31441	10.305	6.14076	7.55576	8.18886	12.8838	6.86408	6.47112	12.6302	14.57	12.4942	7.51197
	Avin_19250	rnfC	28.3872	32.8936	25.4397	19.025	35.1786	33.1189	20.9045	31.2181	32.5538	22.0519	28.7121	14.9659	13.7401	19.7869	17.1722	28.661	23.927	36.9604	17.472	35.3645	25.1663	26.1243	35.0559
	Avin_19260	rnfB	6.01141	5.61599	5.16744	6.69398	3.19806	7.35976	3.26633	14.8414	7.69453	5.04043	10.1337	2.77147	1.145	6.14076	3.43444	5.26427	8.58918	5.28006	6.47112	11.9987	11.9209	7.95086	9.38997
	Avin_19270	rnfA	5.00951	6.01713	1.58998	5.98935	5.7565	2.20793	11.7588	8.70012	6.51075	5.67048	6.75579	0	2.29001	0.682307	1.37378	2.33967	4.29459	3.16804	5.17689	3.15755	1.98681	6.24711	4.38198
	Avin_19280	metG	37.0704	32.8936	38.1596	19.3773	16.6299	11.0396	20.9045	13.8178	23.0836	14.4912	27.0232	21.6175	17.7476	19.1046	28.8493	14.038	19.6324	19.0082	21.3547	29.0494	23.1795	27.2601	14.3979
	Avin_19290	apbC	30.391	25.6731	29.0172	27.1282	31.9806	24.2872	37.2362	37.3594	43.2077	41.5835	37.1569	31.5948	32.0601	14.3284	13.0509	22.8118	25.154	25.8723	19.4133	13.8932	19.2059	15.3338	32.5519
	Avin_19300	dcd	24.0457	21.6617	22.2597	25.719	33.2598	37.5348	35.2764	28.6592	47.9428	51.6644	41.0977	29.3776	24.6176	27.9746	22.6673	32.7554	28.8351	23.7603	26.5316	38.5221	45.0344	31.8034	36.9339
	Avin_19310	Avin_19310	18.3682	11.232	15.5023	16.2065	5.7565	5.15183	8.49246	5.62949	5.32698	4.41038	12.9486	11.0859	11.45	6.82307	4.80821	2.33967	9.20269	9.50411	9.70667	11.9987	8.60952	10.2225	6.88598
	Avin_19320	Avin_19320	15.6965	30.0856	19.0798	34.1745	8.95455	9.56769	9.79899	12.7943	9.47019	1.89016	8.44474	29.9319	26.9076	20.4692	15.1115	11.6984	14.7243	14.2562	9.70667	7.57811	3.31135	4.54335	6.88598
	Avin_19330	Avin_19330	705.005	749.734	663.817	1222.18	498.897	383.443	524.573	757.423	160.401	185.866	216.748	3089.64	2403.36	1412.38	2023.57	503.615	1866.31	1168.48	667.172	125.67	345.043	236.254	199.067
	Avin_19340	Avin_19340	291.22	304.868	268.707	306.161	168.857	175.162	189.447	182.191	110.091	123.491	132.864	328.697	339.494	215.609	243.158	140.38	190.189	177.41	142.365	56.2043	80.7971	74.3973	97.6556
	Avin_19350	Avin_19350	7.01331	7.22055	7.15492	4.58009	5.7565	3.67988	4.57286	3.5824	5.91887	8.1907	1.68895	4.43435	2.29001	4.77615	0	4.09443	2.45405	6.33607	5.824	5.68358	5.29817	6.24711	5.00798
	Avin_19360	Avin_19360	19.0361	22.4639	24.6447	15.8542	13.4318	20.6073	23.5176	24.0533	9.47019	19.5317	19.7044	25.4975	19.4651	15.6931	26.1017	11.6984	19.6324	14.2562	23.296	15.7877	18.5436	22.1488	20.0319
	Avin_19370	Avin_19370	36.0685	47.7359	24.6447	45.8009	47.3312	35.3268	47.0352	46.0595	40.8402	42.8437	38.8458	48.7779	49.8077	46.3969	48.769	37.4348	47.2405	38.0164	33.0027	43.5741	52.9817	51.6806	47.5758
	Avin_19380	Avin_19380	24.0457	28.8822	28.6197	24.662	40.2955	44.8945	56.8342	39.9182	37.2889	48.5141	48.4165	50.4408	42.9377	35.48	29.5362	40.3594	49.081	36.4324	33.0027	30.3124	42.3853	31.2355	38.1859
	Avin_19390	Avin_19390	1.33587	2.00571	1.19249	0.704629	0.639611	1.47195	2.61306	1.02354	2.36755	1.89016	6.19281	2.21718	1.145	2.04692	0	0.584918	0	1.05601	2.58845	1.26302	3.31135	2.27167	2.50399
	Avin_19400	Avin_19400	1.0019	3.20914	4.76995	2.4662	1.27922	15.4555	4.57286	3.5824	5.32698	7.56065	9.00772	0.554294	6.29752	6.14076	1.37378	2.33967	5.52162	5.28006	5.824	3.15755	6.62271	4.54335	4.38198
	Avin_19420	Avin_19420	11.6889	10.8308	14.7073	13.388	10.8734	13.9835	5.8794	18.4238	14.2053	12.6011	18.0154	9.423	12.595	6.14076	11.6771	14.623	13.4973	17.9522	16.1778	12.6302	11.2586	9.0867	21.2839
	Avin_19430	Avin_19430	4.34158	4.8137	3.57746	7.39861	7.67533	8.09573	7.18593	2.04709	3.55132	13.8612	6.19281	9.9773	12.0225	10.9169	6.18199	8.18886	9.20269	7.39208	5.824	6.31509	8.60952	4.54335	8.13797
	Avin_19440	Avin_19440	6.67935	6.01713	9.1424	11.6264	11.513	11.0396	14.3719	9.2119	10.654	10.0809	13.5116	5.54294	12.595	10.9169	6.86888	8.77378	10.4297	7.92009	6.47112	11.3672	19.8681	10.7905	16.2759
	Avin_19450	dinG	25.7155	27.6788	27.0297	37.6977	35.8182	41.9506	35.9296	28.6592	48.5347	50.4043	33.216	23.8347	20.0376	24.5631	35.7182	28.0761	25.7675	41.1845	38.8267	42.9426	23.1795	35.211	26.2919
	Avin_19460	agaA	67.1274	58.1656	65.9843	72.9291	76.7533	72.1256	78.3919	80.3482	109.499	112.78	108.656	56.538	54.3877	76.4184	74.1839	101.776	73.008	78.1449	85.4187	95.3579	103.314	115.855	96.4037
	Avin_19470	estC	30.0571	24.4697	39.3521	25.719	33.8994	41.2146	41.809	40.9418	46.1672	57.9649	44.4756	27.1604	27.4801	35.48	36.405	33.9253	39.2648	43.2965	36.8854	41.6796	65.5648	46.0014	45.6978
	Avin_19490	Avin_19490	51.431	40.9165	41.737	60.9504	53.0877	47.1025	43.7688	51.1772	58.5968	60.4852	68.1209	49.3322	84.7303	79.8299	64.5674	52.0577	65.6459	85.0089	55.0045	47.3632	66.2271	52.8164	57.5918
	Avin_19500	pdxH	117.223	115.128	114.876	119.082	72.276	45.6305	66.6332	71.1363	27.2268	39.0633	45.0386	131.922	138.546	112.581	115.397	77.7942	101.23	93.457	102.244	46.7317	62.9157	46.5693	45.0718
	Avin_19510	Avin_19510	28.7212	29.2834	22.2597	33.1176	10.8734	12.5116	13.7186	23.0297	13.6134	17.0115	15.7635	26.6061	40.6477	26.61	20.6066	24.5666	28.8351	19.5362	20.0605	22.7343	15.2322	18.7413	11.894
	Avin_19520	Avin_19520	31.059	30.0856	24.2472	29.9467	23.6656	10.3037	22.2111	21.4944	15.9809	3.78032	10.6967	23.2804	29.7701	25.2454	39.8395	15.7928	16.5648	20.0642	18.7662	12.6302	13.9077	14.7659	8.13797
	Avin_19530	shaAB	23.0437	30.0856	15.5023	22.9005	14.0714	14.7195	9.14573	14.8414	7.10264	9.45081	3.94088	28.269	40.6477	17.0577	25.4148	16.9626	22.7	19.0082	16.8249	10.7357	9.27179	15.3338	11.268
	Avin_19540	shaC	1.0019	1.20343	2.78247	1.05694	1.27922	0.735976	0	1.02354	1.18377	0.630054	0	0	2.86251	1.36461	1.37378	0	0.613513	1.58402	1.94133	0.631509	1.32454	0.567919	0.625998
	Avin_19550	shaD	15.6965	11.232	11.9249	9.86481	5.7565	5.88781	4.57286	6.14126	2.95943	5.67048	3.3779	8.31441	4.00752	6.82307	8.24265	5.26427	12.8838	9.50411	3.23556	7.57811	7.94725	2.83959	7.51197
	Avin_19560	Avin_19560	4.00761	2.00571	3.17996	3.87546	3.83767	2.20793	3.26633	4.09418	2.36755	2.52022	2.81491	1.10859	2.86251	2.04692	0	4.67935	1.84054	1.05601	1.94133	4.42057	0.662271	1.13584	2.50399
	Avin_19570	shaF	2.33777	0.802284	1.19249	1.05694	0	0.735976	3.26633	4.09418	2.36755	7.56065	3.3779	3.32577	4.00752	4.77615	2.74755	3.50951	1.22703	1.58402	3.88267	5.05207	2.64908	3.40751	3.12999
	Avin_19580	shaG	4.34158	1.20343	0.794991	1.76157	1.27922	5.15183	3.9196	4.60595	4.14321	5.04043	1.68895	0.554294	4.58002	5.45846	0.686888	3.50951	0	5.28006	1.94133	6.31509	1.32454	5.11127	7.51197
	Avin_19590	Avin_19590	6.01141	5.21485	9.1424	7.75092	8.31494	11.7756	4.57286	7.67658	11.2458	11.341	7.88176	6.65153	5.15252	2.72923	2.74755	11.1135	7.97567	6.33607	4.52978	15.7877	17.8813	12.4942	8.13797
	Avin_19600	Avin_19600	5.67745	4.8137	6.35993	7.04629	3.83767	5.15183	1.9598	3.07063	3.55132	0.630054	0.562983	10.5316	13.7401	5.45846	4.80821	0.584918	4.29459	5.28006	3.23556	1.26302	0.662271	5.67919	5.63398
	Avin_19610	Avin_19610	9.35109	6.81941	9.53989	10.5694	7.67533	2.9439	5.22613	4.09418	4.14321	6.93059	2.81491	7.20583	12.595	8.86999	8.24265	4.67935	6.74864	4.22405	12.9422	1.89453	8.60952	5.11127	3.75599
	Avin_19620	livG	5.00951	3.20914	3.57746	4.58009	2.55844	5.15183	1.9598	4.09418	5.91887	4.41038	3.94088	1.10859	2.86251	2.72923	4.12133	1.16984	0	5.80806	7.11823	2.52604	0.662271	0.567919	1.87799
	Avin_19630	livM	5.34348	3.20914	7.15492	5.63704	3.83767	0	5.22613	8.18835	4.73509	5.04043	2.25193	1.10859	1.71751	6.14076	2.06066	5.26427	2.45405	5.80806	0.647112	6.31509	1.98681	7.95086	3.12999
	Avin_19640	Avin_19640	3.33967	2.40685	3.97496	2.4662	3.19806	4.41586	0.653266	1.02354	5.32698	3.15027	0.562983	4.98865	3.43501	2.04692	3.43444	4.09443	3.06756	1.58402	3.23556	1.89453	5.29817	0	5.00798
	Avin_19650	Avin_19650	19.7041	19.656	21.8623	28.5375	12.1526	10.3037	18.9447	14.3296	21.3079	14.4912	6.75579	17.1831	24.6176	24.5631	32.2837	16.9626	16.5648	29.0403	19.4133	9.47264	19.8681	24.9884	9.38997
	Avin_19660	Avin_19660	5.67745	6.41827	11.5274	9.5125	14.0714	19.1354	13.7186	9.72367	7.10264	11.341	9.57071	9.423	7.44253	4.09384	9.61643	7.01902	7.36215	5.28006	7.11823	14.5247	7.28498	9.65462	18.7799
	Avin_19670	Avin_19670	75.1427	68.5953	70.7542	101.467	40.2955	33.8549	53.5678	49.6419	34.3294	28.3524	31.527	155.202	162.591	115.31	119.518	68.4355	109.819	86.593	81.5361	45.4687	45.6967	56.224	47.5758
	Avin_19680	Avin_19680	8.68315	8.82512	4.76995	12.331	4.47728	5.15183	9.14573	4.60595	4.14321	1.89016	2.81491	10.5316	17.7476	10.9169	7.55576	4.09443	5.52162	9.50411	11.648	0.631509	1.98681	5.11127	5.00798
	Avin_19690	Avin_19690	3.67364	6.01713	3.57746	2.81852	2.55844	2.9439	1.9598	2.55886	1.18377	3.78032	0	7.76012	7.44253	3.41153	4.12133	3.50951	6.74864	2.64003	4.52978	0.631509	0	1.70376	2.50399
	Avin_19700	Avin_19700	2.67174	2.40685	3.57746	2.11389	0	1.47195	1.30653	0.511772	0.591887	0	1.12597	1.66288	6.87003	2.04692	0.686888	1.75476	3.06756	2.11202	0	0	0.662271	1.13584	1.252
	Avin_19710	Avin_19710	5.34348	3.61028	7.15492	3.87546	4.47728	5.15183	2.61306	5.62949	5.32698	1.26011	3.3779	6.65153	5.72502	2.72923	7.55576	6.4341	3.06756	5.80806	3.88267	0.631509	3.31135	1.70376	4.38198
	Avin_19720	Avin_19720	2.67174	5.61599	4.37245	4.58009	3.19806	2.9439	3.26633	3.07063	4.73509	1.26011	5.06684	7.76012	5.72502	3.41153	4.12133	5.84918	3.68108	6.86408	3.23556	0.631509	3.31135	0.567919	0.625998
	Avin_19730	Avin_19730	6.34538	14.04	9.1424	7.04629	5.7565	6.62378	7.83919	5.11772	2.95943	5.67048	2.81491	13.8574	18.8926	8.86999	4.80821	11.6984	6.74864	11.6161	2.58845	8.20962	2.64908	6.24711	3.75599
	Avin_19740	Avin_19740	13.6927	24.4697	17.8873	13.0356	12.1526	6.62378	11.7588	14.3296	13.6134	0.630054	3.3779	25.4975	36.0676	13.6461	21.2935	9.3587	17.1784	16.8962	18.1191	3.78906	7.94725	12.4942	0.625998
	Avin_19750	Avin_19750	9.35109	11.232	11.9249	9.16018	10.2338	6.62378	4.57286	4.09418	2.36755	3.78032	4.50386	8.86871	20.6101	10.9169	8.92954	11.6984	7.97567	8.9761	5.824	1.89453	8.60952	7.38294	0
	Avin_19760	Avin_19760	5.00951	2.40685	6.75742	4.22778	5.7565	11.0396	5.8794	6.14126	2.36755	3.15027	2.25193	2.77147	5.72502	3.41153	9.61643	5.26427	3.06756	8.44809	7.11823	1.26302	8.60952	2.83959	6.25998
	Avin_19770	Avin_19770	1.0019	2.40685	3.97496	4.22778	1.91883	4.41586	2.61306	1.53532	3.55132	3.78032	3.94088	2.77147	2.29001	2.04692	2.06066	1.75476	2.45405	2.11202	1.94133	1.89453	4.6359	6.24711	3.75599
	Avin_19780	Avin_19780	6.01141	4.01142	3.17996	4.93241	1.27922	2.20793	1.9598	1.02354	0.591887	4.41038	2.81491	2.21718	0	2.04692	2.74755	0	2.45405	5.80806	1.94133	5.68358	2.64908	4.54335	0.625998
	Avin_19790	Avin_19790	10.353	23.2662	24.6447	9.86481	12.1526	13.9835	9.14573	13.3061	10.0621	23.312	14.6375	5.54294	7.44253	7.50538	9.61643	4.67935	12.2703	13.2001	10.3538	18.9453	9.93406	15.9017	14.3979
	Avin_19800	Avin_19800	2.67174	4.41256	2.38497	5.63704	5.11689	5.88781	3.9196	4.60595	4.14321	6.30054	5.06684	5.54294	2.86251	3.41153	2.06066	2.33967	4.29459	5.80806	1.29422	2.52604	9.93406	1.70376	6.25998
	Avin_19810	Avin_19810	8.34918	10.8308	5.96243	11.6264	7.67533	13.2476	9.79899	9.2119	10.0621	13.8612	10.6967	11.0859	11.45	9.5523	4.12133	6.4341	7.97567	7.39208	5.824	7.57811	5.96044	14.198	8.76397
	Avin_19830	dnaX	56.7745	60.5724	64.7918	57.075	60.7631	54.4622	62.0603	53.2243	95.8856	94.5081	70.9358	64.2981	89.8829	68.2307	64.5674	72.5299	80.3702	77.0889	80.2418	64.414	80.7971	70.4219	75.1197
	Avin_19840	Avin_19840	46.0875	35.7016	32.9921	41.5731	52.4481	54.4622	61.407	42.4771	62.1481	76.2365	70.9358	47.115	43.5102	47.0792	63.8806	46.7935	52.7621	61.2487	41.4151	37.2591	50.9949	49.4089	38.1859
	Avin_19850	recR	16.6984	13.6388	13.5148	21.4912	18.5487	22.8153	16.9849	23.0297	30.1862	15.1213	29.2751	18.2917	10.8775	10.9169	13.0509	17.5476	20.2459	3.16804	20.0605	22.1028	23.1795	11.3584	20.0319
	Avin_19860	Avin_19860	20.706	18.4525	17.0923	16.5588	37.7371	52.9903	30.7035	28.1475	56.2292	70.566	65.869	31.0405	34.3501	34.1153	30.9099	36.2649	45.4	34.8484	42.7094	95.3579	115.235	118.127	95.7777
	Avin_19870	Avin_19870	4.67554	4.8137	5.16744	5.63704	10.8734	11.0396	11.1055	6.65304	23.0836	20.7918	23.6453	7.76012	5.72502	6.82307	10.3033	11.6984	12.2703	11.0881	12.2951	33.47	29.8022	35.211	30.6739
	Avin_19880	cydB	26.7174	24.8708	25.4397	24.3097	52.4481	46.3665	35.9296	25.0768	65.6994	64.2655	49.5425	16.0745	20.0376	20.4692	25.4148	33.9253	25.7675	48.5765	44.0036	149.668	85.433	151.066	107.672
	Avin_19890	cydA	26.3834	32.8936	29.0172	17.968	36.4578	47.1025	40.5025	32.7534	75.7615	90.7277	83.3214	25.4975	16.0301	23.1984	32.9706	40.9443	38.0378	38.0164	58.24	183.769	94.0425	169.24	136.468
	Avin_19910	cydR	113.549	109.913	99.3739	71.8722	68.4384	50.7823	77.7387	71.1363	63.3319	59.2251	43.9126	110.859	91.6004	104.393	83.1134	62.0014	109.819	56.4966	61.4756	73.2551	70.2007	81.2124	75.7457
	Avin_19920	hemN	124.57	156.044	153.433	116.616	78.0325	47.1025	58.1407	86.4895	24.2674	35.283	20.8304	119.728	115.645	124.862	153.176	63.1712	106.751	71.8088	60.8285	47.9947	27.8154	37.4826	37.5599
	Avin_19930	Avin_19930	14.6946	19.2548	9.93739	10.5694	10.2338	11.0396	7.18593	11.7708	7.10264	4.41038	9.57071	16.0745	6.87003	2.72923	13.0509	9.3587	17.1784	8.44809	16.1778	12.6302	13.2454	14.198	7.51197
	Avin_19940	ccoS	6.01141	9.62741	5.56494	8.80787	6.39611	2.9439	5.22613	6.65304	3.55132	0	1.12597	11.0859	8.01503	2.04692	10.9902	8.77378	2.45405	6.86408	3.23556	4.42057	4.6359	6.81502	3.12999
	Avin_19950	ccoI	42.4139	47.3347	51.6744	40.5162	27.5033	44.8945	38.5427	27.6357	14.7972	9.45081	6.19281	26.6061	25.1901	29.3392	19.9197	18.1325	27.6081	24.2883	14.2365	13.8932	23.8418	24.9884	13.772
	Avin_19960	ccoH	20.706	20.0571	22.2597	26.4236	17.9091	17.6634	28.0904	20.4709	9.47019	6.30054	9.00772	25.4975	17.1751	15.6931	18.546	18.1325	19.0189	15.8402	27.1787	8.20962	16.5568	15.9017	13.772
	Avin_19970	ccoG	82.156	103.896	86.2565	75.3953	64.6007	55.9342	45.0754	78.8129	20.1241	22.6819	36.0309	87.5785	66.4103	61.4076	59.0723	42.1141	84.6648	49.1045	42.7094	25.8919	37.7494	34.0751	43.1938
	Avin_19980	ccoP	256.821	229.052	281.427	325.891	260.322	227.417	232.563	278.404	57.413	56.0748	56.8613	211.186	162.018	258.594	277.503	200.627	280.989	221.762	165.661	130.722	162.919	143.116	120.818
	Avin_19990	ccoQ	41.412	50.945	44.122	34.1745	49.2501	25.7592	40.5025	33.7769	8.28641	10.0809	9.00772	43.235	20.0376	26.61	52.8904	28.0761	41.1054	24.2883	36.2383	23.3658	31.1267	27.828	17.5279
	Avin_20000	ccoO	105.2	102.692	98.9764	72.2245	54.3669	47.8384	37.2362	52.2007	18.3485	12.6011	9.00772	52.658	31.4876	57.3138	47.3953	35.0951	53.9891	43.2965	38.8267	24.6289	15.2322	32.3714	31.9259
	Avin_20010	ccoN	304.244	288.822	317.201	249.086	174.614	161.179	195.327	178.608	71.6183	90.0977	58.5502	240.564	223.276	270.876	283.685	114.059	215.957	150.482	192.839	82.0962	101.327	97.1141	89.5177
	Avin_20020	Avin_20020	31.3929	28.4811	37.3646	33.8222	31.3409	30.175	36.5829	37.3594	33.7375	28.3524	42.7867	26.6061	32.6326	31.3861	25.4148	35.68	23.927	30.0963	21.3547	36.6275	33.1135	32.9393	38.8119
	Avin_20030	Avin_20030	49.7611	32.4925	37.3646	37.6977	34.539	43.4226	30.7035	34.8005	42.024	48.5141	50.1055	39.3549	33.2051	32.7507	29.5362	40.3594	38.6513	45.9365	32.3556	39.7851	51.6571	38.6185	37.5599
	Avin_20040	acnA	94.1788	80.2284	78.7041	82.4416	78.6722	87.5811	82.3115	95.7014	101.213	94.5081	76.0027	96.4472	113.355	84.6061	85.861	90.6624	85.2783	81.3129	84.7716	83.9907	96.0293	95.4103	83.2577
	Avin_20050	Avin_20050	6.34538	10.0285	6.75742	4.22778	5.7565	19.8713	7.83919	7.67658	11.8377	22.6819	5.62983	3.88006	5.15252	6.14076	6.18199	9.3587	7.36215	14.7842	16.1778	6.9466	12.5831	10.2225	20.6579
	Avin_20060	tusA	5.67745	6.01713	3.17996	4.93241	1.27922	5.15183	4.57286	5.62949	4.14321	2.52022	6.75579	4.43435	1.71751	8.86999	6.18199	4.09443	2.45405	0.528006	7.11823	1.89453	1.98681	1.70376	2.50399
	Avin_20070	Avin_20070	21.0399	16.848	15.1048	14.0926	7.03572	9.56769	8.49246	7.67658	8.8783	11.341	5.62983	16.6288	10.8775	8.86999	17.8591	6.4341	7.36215	5.80806	6.47112	6.31509	4.6359	6.24711	6.88598
	Avin_20090	tyrB	65.4576	76.217	97.3864	59.1889	91.4644	94.2049	109.749	92.6307	108.907	97.6583	100.774	26.0518	16.6026	36.8446	30.9099	45.0387	42.9459	59.1367	71.1823	113.04	84.1084	121.535	103.916
	Avin_20100	uvrB	11.0209	16.4468	15.8998	15.5018	6.39611	9.56769	5.22613	13.8178	13.0215	23.942	13.5116	10.5316	17.7476	19.1046	17.8591	11.1135	12.2703	11.6161	20.7076	23.9974	13.2454	24.4205	16.9019
	Avin_20110	gltX	58.1103	48.5382	57.6368	54.9611	86.9871	59.614	73.8191	106.449	88.1911	115.93	74.8767	32.7034	37.7851	45.7146	59.7592	52.0577	49.081	83.9529	82.1832	82.0962	86.7575	90.2991	120.192
	Avin_20120	Avin_20120	22.3758	22.8651	29.4147	25.719	20.4676	34.5909	32.01	26.6121	32.5538	25.8322	25.8972	32.7034	17.1751	17.0577	14.4246	22.8118	17.1784	30.0963	23.9431	28.4179	35.7626	21.013	40.0639
	Avin_20130	Avin_20130	16.0304	15.2434	20.2723	14.4449	12.1526	19.1354	10.4523	7.67658	25.4511	14.4912	19.1414	8.86871	4.58002	3.41153	14.4246	15.7928	4.29459	14.2562	16.1778	7.57811	9.93406	18.7413	14.3979
	Avin_20150	Avin_20150	10.019	16.4468	11.9249	13.388	8.31494	10.3037	8.49246	7.67658	6.51075	10.7109	7.31877	5.54294	6.29752	2.72923	3.43444	9.3587	7.97567	7.92009	7.11823	7.57811	6.62271	6.81502	10.642
	Avin_20160	Avin_20160	13.6927	12.0343	9.93739	8.45555	12.7922	13.9835	7.18593	10.7472	10.654	3.78032	15.7635	9.9773	12.595	10.2346	8.92954	11.6984	9.20269	7.92009	7.11823	9.47264	11.2586	11.3584	13.146
	Avin_20170	Avin_20170	12.0228	16.0457	14.7073	16.9111	9.59417	5.88781	7.83919	7.16481	6.51075	7.56065	4.50386	21.6175	25.1901	17.0577	12.364	4.67935	8.58918	15.3122	7.11823	0.631509	7.28498	4.54335	8.76397
	Avin_20180	Avin_20180	5.67745	4.41256	5.56494	6.34166	4.47728	5.88781	5.8794	7.16481	5.91887	3.15027	5.62983	4.43435	5.15252	6.82307	1.37378	3.50951	3.68108	5.28006	14.2365	2.52604	3.31135	5.67919	2.50399
	Avin_20190	Avin_20190	4.67554	4.41256	3.17996	5.28472	0.639611	5.88781	7.18593	1.02354	4.14321	3.15027	1.12597	3.32577	4.58002	4.77615	3.43444	7.01902	6.74864	1.05601	2.58845	0.631509	3.97363	1.70376	0.625998
	Avin_20200	Avin_20200	1.0019	2.80799	1.98748	0.352315	2.55844	0.735976	1.30653	0	0.591887	2.52022	3.3779	1.66288	2.29001	0.682307	0	1.75476	4.29459	1.58402	2.58845	1.89453	3.31135	0	5.63398
	Avin_20210	Avin_20210	0	2.80799	1.19249	1.05694	1.27922	0	3.26633	1.02354	2.36755	0	1.12597	0	0.572502	0	1.37378	0	0	0	1.94133	1.89453	0	1.13584	1.252
	Avin_20220	Avin_20220	4.67554	0	2.38497	4.58009	2.55844	0	1.9598	2.04709	1.18377	2.52022	1.12597	4.43435	4.58002	4.09384	2.74755	1.16984	4.29459	2.11202	1.29422	7.57811	0	1.70376	1.252
	Avin_20230	Avin_20230	1.0019	2.00571	1.19249	0.352315	1.27922	0.735976	1.30653	0.511772	3.55132	2.52022	0.562983	0	0.572502	0.682307	0	1.16984	0.613513	1.05601	3.23556	4.42057	2.64908	2.83959	1.87799
	Avin_20240	Avin_20240	0.667935	0	2.38497	3.17083	1.91883	0	0	1.53532	0	4.41038	2.25193	2.21718	3.43501	1.36461	0	1.16984	1.22703	1.05601	1.29422	1.26302	0	1.70376	3.75599
	Avin_20260	Avin_20260	2.33777	1.20343	2.38497	0	1.27922	0.735976	0	1.02354	2.36755	1.89016	0	0	1.145	1.36461	0	1.16984	1.84054	1.05601	1.29422	0.631509	0.662271	0	0
	Avin_20270	Avin_20270	3.00571	4.41256	2.38497	5.98935	0.639611	4.41586	1.9598	2.04709	2.95943	3.78032	2.81491	8.31441	6.87003	2.04692	14.4246	2.92459	4.29459	1.05601	1.94133	0	1.98681	1.70376	1.252
	Avin_20280	Avin_20280	10.019	7.22055	7.55241	11.9787	1.27922	2.9439	3.26633	4.09418	3.55132	5.67048	4.50386	12.7488	11.45	2.72923	6.18199	6.4341	4.29459	5.80806	1.94133	3.78906	3.31135	7.38294	3.12999
	Avin_20290	Avin_20290	4.00761	7.22055	6.35993	8.80787	3.83767	5.88781	3.26633	4.09418	2.36755	3.15027	2.81491	11.0859	11.45	5.45846	9.61643	5.84918	8.58918	10.5601	1.94133	4.42057	1.98681	3.40751	6.25998
	Avin_20300	Avin_20300	7.68125	5.61599	3.17996	3.87546	1.91883	3.67988	8.49246	4.09418	3.55132	1.26011	3.3779	4.43435	5.15252	1.36461	7.55576	1.16984	4.29459	8.44809	4.52978	2.52604	9.27179	3.40751	0
	Avin_20310	Avin_20310	0.667935	0	2.78247	3.52315	0	0	1.30653	2.04709	1.77566	0.630054	1.12597	1.66288	2.29001	4.77615	4.12133	1.75476	0	3.69604	1.29422	0	5.29817	2.83959	2.50399
	Avin_20320	Avin_20320	0	0	0	0	0	0	0	0	0	0	0	0	0	0	0.686888	0	0	0.528006	0	0	0.662271	0.567919	0
	Avin_20330	Avin_20330	3.00571	0.802284	3.97496	0.704629	1.27922	0	5.22613	2.04709	2.36755	1.26011	0	2.21718	0	4.09384	4.12133	4.67935	1.22703	6.33607	4.52978	0	7.28498	2.83959	2.50399
	Avin_20340	Avin_20340	0	0.802284	1.58998	2.81852	1.27922	2.9439	0	1.53532	1.18377	2.52022	0	4.43435	0	1.36461	1.37378	0	0	1.05601	1.29422	1.26302	1.32454	0	1.252
	Avin_20350	Avin_20350	1.33587	0	0.794991	0	0	0.735976	0.653266	0	0	0	0	0.554294	0	0	0	0	0	0	0.647112	0	0	0.567919	0
	Avin_20360	Avin_20360	1.33587	0	1.19249	0.704629	1.27922	0	0	0.511772	1.18377	3.78032	1.12597	0	0	0	1.37378	0.584918	0.613513	0	0.647112	1.26302	1.32454	2.27167	2.50399
	Avin_20370	Avin_20370	0	1.60457	5.16744	0.704629	8.31494	5.15183	2.61306	5.62949	5.32698	6.93059	5.62983	1.10859	1.145	0.682307	0.686888	5.84918	6.74864	5.28006	5.824	6.9466	1.32454	2.27167	0.625998
	Avin_20380	Avin_20380	9.35109	11.232	9.1424	13.388	14.0714	11.0396	13.7186	9.72367	12.4296	12.6011	18.0154	19.9546	8.58753	16.3754	14.4246	12.2833	13.4973	12.1441	10.3538	15.1562	9.93406	11.9263	13.146
	Avin_20400	Avin_20400	40.0761	28.8822	27.8247	47.2102	127.283	149.403	143.065	106.96	146.196	142.392	139.62	23.2804	18.3201	33.433	35.0313	94.1719	66.2594	69.6968	77.0063	245.657	213.251	227.735	210.961
	Avin_20410	Avin_20410	35.4005	37.3062	34.1846	44.744	89.5455	89.7891	75.1256	89.5601	43.7996	35.283	48.9795	49.8865	39.5027	52.5376	46.0215	40.3594	36.8108	31.1523	29.12	8.84113	21.1927	14.7659	22.5359
	Avin_20420	thrS	276.191	263.951	247.64	299.115	508.491	506.351	552.01	502.56	691.324	759.845	735.818	327.588	265.641	264.053	320.777	428.745	560.751	429.269	445.86	541.204	649.688	524.757	560.268
	Avin_20430	infC	352.67	340.569	342.244	469.283	826.377	887.587	989.698	873.595	834.56	958.942	903.024	487.779	426.514	442.817	666.968	795.489	954.013	709.112	671.702	1023.05	1326.53	1083.02	1012.86
	Avin_20440	rpmI	154.293	144.01	143.098	146.915	313.409	355.476	362.563	336.234	349.213	398.824	335.538	175.157	158.011	181.494	267.886	289.535	326.389	295.155	272.434	388.378	440.41	382.777	388.119
	Avin_20450	rplT	221.42	232.662	214.648	153.962	489.302	477.648	471.005	380.247	477.061	485.771	344.545	235.021	163.163	259.277	288.493	377.857	454.613	360.1	355.911	397.851	518.558	407.766	551.504
	Avin_20460	pheS	26.3834	28.4811	31.4021	30.6514	49.8897	59.614	73.8191	56.8067	73.3939	76.2365	54.0463	38.2463	28.6251	36.8446	50.1428	54.9823	25.7675	62.3047	60.1814	56.2043	42.3853	47.7052	48.8278
	Avin_20470	pheT	164.98	186.932	178.873	190.955	215.549	190.618	248.241	215.968	271.676	299.906	306.263	371.931	312.014	276.334	309.786	228.703	277.921	284.595	269.198	231.764	213.251	206.722	212.839
	Avin_20480	ihfA	237.451	262.748	238.1	269.521	287.185	257.592	282.864	290.686	262.798	304.946	304.574	669.033	579.372	468.745	470.518	301.233	555.229	361.156	350.734	221.028	317.89	284.527	242.261
	Avin_20490	Avin_20490	32.0609	28.0799	25.0422	34.5268	35.1786	27.2311	32.6633	32.7534	34.9213	39.0633	42.2237	70.3954	52.6702	40.9384	65.2543	41.5292	60.7378	38.5444	33.0027	29.0494	41.7231	38.6185	30.0479
	Avin_20500	Avin_20500	52.0989	58.1656	54.0594	81.0324	60.1234	59.614	73.8191	63.4597	85.2317	125.381	128.923	136.356	100.76	95.523	129.822	102.946	101.23	121.969	106.773	88.4113	115.897	74.3973	92.6477
	Avin_20510	Avin_20510	5.34348	6.01713	0.794991	4.22778	5.7565	4.41586	3.26633	5.11772	7.10264	6.30054	7.88176	6.09724	6.29752	5.45846	9.61643	5.84918	6.74864	2.64003	3.88267	5.05207	10.5963	1.70376	3.75599
	Avin_20520	Avin_20520	5.00951	7.6217	6.75742	7.04629	8.95455	8.09573	5.22613	8.18835	5.32698	15.7513	19.7044	13.3031	14.8851	8.18768	10.3033	11.6984	8.58918	10.5601	11.0009	6.9466	9.27179	4.54335	3.75599
	Avin_20530	Avin_20530	5.34348	1.20343	2.38497	2.11389	7.67533	1.47195	4.57286	3.07063	7.10264	8.1907	3.3779	3.32577	4.58002	3.41153	2.74755	2.33967	5.52162	2.11202	4.52978	5.68358	6.62271	2.83959	6.88598
	Avin_20540	Avin_20540	5.00951	4.8137	3.57746	3.52315	6.39611	5.88781	5.22613	5.11772	4.73509	6.30054	4.50386	4.43435	4.58002	6.82307	2.74755	2.92459	3.06756	4.75205	1.94133	3.78906	3.31135	3.97543	3.12999
	Avin_20550	Avin_20550	6.01141	3.20914	3.97496	3.87546	5.7565	5.88781	7.18593	4.09418	7.69453	4.41038	7.88176	5.54294	5.15252	2.72923	3.43444	7.01902	4.29459	5.28006	5.17689	3.78906	1.98681	3.40751	3.75599
	Avin_20560	Avin_20560	1.33587	1.60457	1.19249	0	1.91883	1.47195	0.653266	0.511772	1.77566	0.630054	0.562983	0	0.572502	1.36461	0.686888	0.584918	2.45405	1.05601	0.647112	1.26302	1.98681	1.13584	0
	Avin_20570	Avin_20570	27.7193	37.3062	40.147	35.5838	44.7728	54.4622	77.7387	82.3953	91.1505	134.201	49.5425	29.9319	22.3276	44.35	28.1624	23.3967	41.7189	32.7364	47.8863	27.1549	27.1531	27.828	43.8198
[truncated: 3,143 more rows]

## Sheet: Table S2
	Table S2. The identified genes and their function, log2 fold change, and p value (related to Figure 1b)
	The p values were culculated from the normalized reads in Table S1.
	Gene name	Functional classification	Log2 fold change (-N/+N) under 20% oxygen	p value	Log2 fold change (20% O2/5% O2) without a nitrogen source	p value
	Avin_00570	▽ unknown function	4.69859	0.00130917	3.49092	0.000390219
	Avin_01250	▽ unknown function	2.01203	0.000488427	0.599051	0.11502
	Avin_01360	▽ unknown function	2.57083	2.67083e-06	1.29474	0.000727655
	Avin_01370	▽ unknown function	3.40854	1.59634e-05	2.07944	4.27187e-05
	Avin_01430	▽ unknown function	4.20843	0.000448167	1.21265	0.0133877
	Avin_01490	▽ unknown function	2.66328	2.89116e-07	0.915687	0.000486446
	Avin_01500	▽ unknown function	3.07032	1.48621e-05	1.30105	4.10305e-05
	Avin_01530	▽ unknown function	2.80314	0.000106388	0.894258	0.00150768
	Avin_01540	▽ unknown function	2.40797	0.000553689	1.89129	0.00026256
	Avin_01550	▽ unknown function	2.91483	0.000655856	1.87682	0.00055025
	Avin_01560	▽ unknown function	3.36729	2.42462e-05	1.71103	2.09989e-05
	Avin_01570	▽ unknown function	5.69309	0.000103303	1.40463	0.00082006
	Avin_01660	▽ unknown function	2.80138	0.000126111	1.03985	0.00222371
	nafU (Avin_01720)	▽ unknown function	5.67057	1.12963e-05	4.0101	1.69949e-06
	Avin_02460	▽ unknown function	2.58674	0.000484192	0.709809	0.0164355
	Avin_09350	▽ unknown function	0.911485	0.0297846	1.9177	9.53837e-05
	Avin_10380	▽ unknown function	1.31449	0.0342281	0.859494	0.0650088
	Avin_11660	▽ unknown function	1.47857	0.00341312	1.39091	0.00147906
	Avin_14380	▽ unknown function	0.732613	0.0190097	1.21122	0.00015303
	Avin_17680	▽ unknown function	1.25557	8.24945e-07	1.03699	4.80632e-06
	Avin_18060	▽ unknown function	1.16217	0.133252	0.632503	0.295403
	Avin_19860	▽ unknown function	0.724631	0.003471	1.70264	2.16739e-05
	Avin_21280	▽ unknown function	1.70262	0.15554	1.98244	0.0537338
	Avin_26330	▽ unknown function	1.32717	0.000331737	0.720926	0.0424869
	Avin_27230	▽ unknown function	1.48487	0.00525061	0.832815	0.00908515
	Avin_27460	▽ unknown function	1.15995	0.016389	1.2617	0.0181634
	Avin_28680	▽ unknown function	1.24644	0.017577	1.9769	0.0018843
[truncated: 103 more rows]

## Sheet: Table S3
	Table S3. Comparative transcriptome analysis between WT and ΔAvin_01720 strains for GSEA (related to Figures 4b, 4c)
[truncated: 5,227 more rows]

[truncated: 1 more sheets: Table S4]
